# Supplementary material for: Prophages in marine Citromicrobium: diversity, activity, and interaction with the host
Source: ISME Commun. 2025 Aug 29;5(1):ycaf148. doi: 10.1093/ismeco/ycaf148 (PMC12486242; doi:10.1093/ismeco/ycaf148)
Supplement: Dataset_S1_ycaf148 [file dataset_s1_ycaf148.xlsx]

## Sheet: Sheet1
Data Set S1. Metadata of citromicrobial prophages.
Bacterial host	Host accession number	Prophage	Prophage_contig_accession number	Prophage_S_coordinate	Prophage_E_coordinate	Prophage candidate genus	Genotype	Length (bp)	%G+C	attL	attR	Head diameter (nm)	Tail length (nm)	TEM inspection	Virfam prediction (http://biodev.extra.cea.fr/virfam/)
MCCC1A10434	GCA_038594405.1	phi0434A	JBCFZD010000001.1	1978083	2016706	A	φA1	38624	0.658632	CGCGC	CGCGC	68.5±1.4	118±2.4	Siphoviridae	Siphoviridae of Type 1 (Cluster 8)
MCCC1A08396	GCA_038594585.1	phi8396A	JBCFZL010000001.1	1836479	1875102			38624	0.658632			68.5	118
MCCC1A09645	GCA_038594515.1	phi9645A	JBCFZH010000001.1	450397	489020			38624	0.658632			68.5	118
MCCC1A07757	GCA_038594645.1	phi7757	JBCFZO010000002.1	1278269	1316996		φA2	38728	0.659549	GCCAA	GCCAA	67.3±2.3	115.5±1.0
JL2201	CP155577.1	phi2201A	CP155577.1	1747309	1786176		φA3	38868	0.660466	GCCAA	GCCAA	68.9±1.1	110.2±0.4
JL2308	GCA_038594655.1	phi2308A	JBCFZQ010000016.1	58972	97839			38868	0.660466	GCGCT	GCGCT	-	-
JL329	GCA_038594895.1	phi329	JBCFZZ010000001.1	1168585	1207328		φA4	38744	0.658708	GCGCT	GCGCT	68.1±2.1	124.8±2.4
JL346	GCA_038594825.1	phi346	JBCFZY010000013.1	392821	431564			38744	0.658708			68.1	124.8
JL354	GCF_000176355.1	phi354	ADAE01000018.1	530225	568968			38744	0.658708			68.1	124.8
JL477	CP011344.1	phi477	CP011344.1	1769292	1808035			38744	0.658708			68.1	124.8
JL522-1	GCA_038594835.1	phi522-1	JBCFZX010000006.1	99575	138318			38744	0.658708			68.1	124.8
MCCC1A08412	GCA_038594555.1	phi8412	JBCFZK010000001.1	548800	587645		φA5	38846	0.658858	CCGCG	CCGCG	65.2±0.7	120.2±1.1
RCC1878	GCF_001306355.1	phi1878	NZ_LBLZ01000003.1	30561	68135	B	φB1	37575	0.663659	TTCTC	TTCTC	56.8±0.3	125.5±0.2	Siphoviridae	Siphoviridae of Type 1 (Cluster 9)
RCC1885	GCF_001306365.1	phi1885	NZ_LBLY01000002.1	30561	68135			37575	0.663659			56.8	125.5
RCC1897	GCF_001648095.1	phi1898	NZ_LUGI01000002.1	352942	390516			37575	0.663659			56.8	125.5
MCCC1K00088	GCA_038594445.1	phi0088	JBCFZB010000001.1	438483	476408		φB2	37926	0.661341	ATGTA	ATGTA	59.7±1.2	123.8±3.9
MCCC1A09493	GCA_038594495.1	phi9493	JBCFZI010000001.1	1510414	1548339			37926	0.661341			59.7	123.8
JL2201	CP155577.1	phi2201B2	CP155577.1	3017019	3054843		φB3	37825	0.661884	TTCCG	TTCCG	n/a	n/a
JL2308	GCA_038594655.1	phi2308B2	n/a	n/a	n/a			37008	0.661884			63.2	63.2
MCCC1K00017	GCA_038594395.1	phi0017	JBCFZC010000001.1	1544969	1583067		φB4	38099	0.660359	GCGAT	GCGAT	65.3±2.8	120±6.8
MCCC1A07826	GCA_038594625.1	phi7826	JBCFZN010000002.1	293794	331892			38099	0.660359			65.3	120
MCCC1A09357	GCA_038594545.1	phi9357	JBCFZJ010000001.1	87118	124125		φB5	37008	0.661884	GCCGT	GCCGT	63.2±2.0	120.1±2.5
JL2201	CP155577.1	phi2201B1	CP155577.1	3054980	3091987			37825	0.660225	ACGTG	ACGTG	-	-
JL2308	GCA_038594655.1	phi2308B1	n/a	n/a	n/a			37825	0.660225			-	-
JL1455	GCF_038594725.1	phi1455B	JBCFZR010000004.1	257214	297460	C	φC	40247	0.651502	CTCAG	CTCAG	65.2±2.9	95.3±1.9	Myoviridae	Myoviridae of Type 1 (Cluster 8)
MCCC1A09559	CP155064.1	phi9559A	CP155064.1	1867135	1902505	D	φD1	35355	0.642201	CCGCCCCTGGGCACCA	CCGCCCCTGGGCACCA	n/a	n/a	Myoviridae	Myoviridae of Type 1 (Cluster 9)
MCCC1A09559	CP155064.1	phi9559B	CP155064.1	3056213	3091942		φD2	35706	0.64	CGAATCCTGCCACCCCAGCCAGGC	CGAGTCCTGCCACCCCAGCCAGGC	n/a	n/a
MCCC1A10434	GCA_038594405.1	phi0434B	JBCFZD010000001.1	2053083	2090964		φD3	37866	0.63833	CCGCCCCTGGGCACCA	CCGCCCCTGGGCACCA	63.9±1.8	118.6±1.5
MCCC1A08396	GCA_038594585.1	phi8396B	JBCFZL010000001.1	1911495	1949360			37866	0.63833			63.9	118.6
MCCC1A09645	GCA_038594515.1	phi9645B	JBCFZH010000001.1	376139	414004			37866	0.63833			63.9	118.6
JL1455	GCF_038594725.1	phi1455A	JBCFZR010000003.1	288134	324502	E	φE	41025	0.650993	CCGCCCCTGGGCACCA	CCGCCCCTGGGCACCA	62.8±1.2	167.6±5.0	Siphoviridae	Siphoviridae of Type 1 (Cluster 6)
			JBCFZR010000004.1	1	4620
												n/a: In TEM images, we failed to recognize the corresponding phage from similar induced phage virions from the same host bacterium.
