# Supplementary material for: Prophages in marine Citromicrobium: diversity, activity, and interaction with the host
Source: ISME Commun. 2025 Aug 29;5(1):ycaf148. doi: 10.1093/ismeco/ycaf148 (PMC12486242; doi:10.1093/ismeco/ycaf148)
Supplement: Dataset_S2_VHR_ycaf148 [file dataset_s2_vhr_ycaf148.xlsx]

## Sheet: Tara Ocean metagenomic datasets
Data Set S2. Tara Ocean metagenomic datasets analyzed in this study and the calculated RPKM data of citromicrobial hosts and their prophages.
SRA Run	TARA Oceans Data Portal	European Nucleotide Archive (ENA) Accession Number	Station ID	Environmental feature	Depth, nominal (m)	Depth, top/min (m)	Depth, bottom/max (m)	Size fraction, lower threshold (µm)	Size fraction, upper threshold (µm)
ERR538182	TARA_A200000158	SAMEA2591077	TARA_007	[DCM] deep chlorophyll maximum layer (ENVO:01000326)	42	37	47	0.8	5
ERR315815	TARA_A200000123	SAMEA2189670	TARA_007	[SRF] surface water layer (ENVO:00010504)	9	3	15	0.8	5
ERR315817	TARA_A200000123	SAMEA2189670	TARA_007	[SRF] surface water layer (ENVO:00010504)	9	3	15	0.8	5
ERR315820	TARA_A200000123	SAMEA2189670	TARA_007	[SRF] surface water layer (ENVO:00010504)	9	3	15	0.8	5
ERR315822	TARA_A200000123	SAMEA2189670	TARA_007	[SRF] surface water layer (ENVO:00010504)	9	3	15	0.8	5
ERR315821	TARA_A200000123	SAMEA2189670	TARA_007	[SRF] surface water layer (ENVO:00010504)	9	3	15	0.8	5
ERR315802	TARA_A200000123	SAMEA2189670	TARA_007	[SRF] surface water layer (ENVO:00010504)	9	3	15	0.8	5
ERR538173	TARA_A100000551	SAMEA2591093	TARA_023	[SRF] surface water layer (ENVO:00010504)	5	3	7	0.8	5
ERR538179	TARA_A100001333	SAMEA2591128	TARA_030	[DCM] deep chlorophyll maximum layer (ENVO:01000326)	70	66	75	0.8	5
ERR538186	TARA_A100001640	SAMEA2591115	TARA_030	[SRF] surface water layer (ENVO:00010504)	5	3	7	0.8	5
ERR599266	TARA_N000000522	SAMEA2620802	TARA_064	[SRF] surface water layer (ENVO:00010504)	5	3	7	0.8	5
ERR599324	TARA_N000000524	SAMEA2620845	TARA_064	[DCM] deep chlorophyll maximum layer (ENVO:01000326)	65	63	67	0.8	5
ERR868389	TARA_X000000609	SAMEA2619468	TARA_006	[SRF] surface water layer (ENVO:00010504)	9	3	15	0.8	5
ERR868407	TARA_X000000954	SAMEA2619534	TARA_009	[SRF] surface water layer (ENVO:00010504)	9	3	15	0.8	5
ERR868473	TARA_X000001040	SAMEA2619551	TARA_009	[DCM] deep chlorophyll maximum layer (ENVO:01000326)	55	50	60	0.8	5
ERR1726597	TARA_X000001288	SAMEA2619621	TARA_011	[SRF] surface water layer (ENVO:00010504)	9	3	15	0.8	5
ERR868482	TARA_A100000035	SAMEA2619664	TARA_016	[DCM] deep chlorophyll maximum layer (ENVO:01000326)	65	63	67	0.8	5
ERR868393	TARA_A100000595	SAMEA2619675	TARA_018	[SRF] surface water layer (ENVO:00010504)	5	3	7	0.8	5
ERR868488	TARA_A100000604	SAMEA2619684	TARA_018	[DCM] deep chlorophyll maximum layer (ENVO:01000326)	60	58	62	0.8	5
ERR868504	TARA_A100000758	SAMEA2619723	TARA_020	[SRF] surface water layer (ENVO:00010504)	5	3	7	0.8	5
ERR868403	TARA_A100000534	SAMEA2619745	TARA_022	[SRF] surface water layer (ENVO:00010504)	5	3	7	0.8	5
ERR868496	TARA_A100000698	SAMEA2619754	TARA_022	[DCM] deep chlorophyll maximum layer (ENVO:01000326)	30	28	32	0.8	5
ERR868356	TARA_A100000393	SAMEA2619777	TARA_025	[SRF] surface water layer (ENVO:00010504)	5	3	7	0.8	5
ERR868418	TARA_A100000396	SAMEA2619788	TARA_025	[DCM] deep chlorophyll maximum layer (ENVO:01000326)	50	48	52	0.8	5
ERR868460	TARA_A100001141	SAMEA2619832	TARA_032	[SRF] surface water layer (ENVO:00010504)	5	3	7	0.8	5
ERR868348	TARA_A100001145	SAMEA2619850	TARA_032	[DCM] deep chlorophyll maximum layer (ENVO:01000326)	80	78	82	0.8	5
ERR868463	TARA_N000000327	SAMEA2619917	TARA_034	[SRF] surface water layer (ENVO:00010504)	5	3	7	0.8	5
ERR868439	TARA_N000000323	SAMEA2619916	TARA_034	[DCM] deep chlorophyll maximum layer (ENVO:01000326)	60	58	62	0.8	5
ERR868428	TARA_N000000316	SAMEA2619943	TARA_036	[SRF] surface water layer (ENVO:00010504)	5	3	7	0.8	5
ERR868406	TARA_N000000316	SAMEA2619943	TARA_036	[SRF] surface water layer (ENVO:00010504)	5	3	7	0.8	5
ERR868487	TARA_N000000317	SAMEA2619958	TARA_036	[DCM] deep chlorophyll maximum layer (ENVO:01000326)	17	15	19	0.8	5
ERR868400	TARA_N000000317	SAMEA2619958	TARA_036	[DCM] deep chlorophyll maximum layer (ENVO:01000326)	17	15	19	0.8	5
ERR868397	TARA_N000000006	SAMEA2620071	TARA_039	[SRF] surface water layer (ENVO:00010504)	5	3	7	0.8	5
ERR868408	TARA_N000000006	SAMEA2620071	TARA_039	[SRF] surface water layer (ENVO:00010504)	5	3	7	0.8	5
ERR868454	TARA_N000000007	SAMEA2620089	TARA_039	[DCM] deep chlorophyll maximum layer (ENVO:01000326)	25	23	27	0.8	5
ERR868455	TARA_N000000025	SAMEA2620113	TARA_039	[MES] marine water layer (ENVO:01000295) within the mesopelagic zone (ENVO:00000213)	270	262	280	0.8	5
ERR868468	TARA_N000000025	SAMEA2620113	TARA_039	[MES] marine water layer (ENVO:01000295) within the mesopelagic zone (ENVO:00000213)	270	262	280	0.8	5
ERR868368	TARA_N000000051	SAMEA2730749	TARA_039	[FSW] filtered sea water, used to control protocols	2	1	3	0.8	5
ERR868484	TARA_N000000051	SAMEA2730749	TARA_039	[FSW] filtered sea water, used to control protocols	2	1	3	0.8	5
ERR868486	TARA_N000000071	SAMEA2620204	TARA_041	[SRF] surface water layer (ENVO:00010504)	5	3	7	0.8	5
ERR868409	TARA_N000000072	SAMEA2620221	TARA_041	[DCM] deep chlorophyll maximum layer (ENVO:01000326)	60	58	62	0.8	5
ERR868396	TARA_N000000085	SAMEA2620249	TARA_042	[SRF] surface water layer (ENVO:00010504)	5	3	7	0.8	5
ERR1726633	TARA_N000000086	SAMEA2620267	TARA_042	[DCM] deep chlorophyll maximum layer (ENVO:01000326)	80	78	82	0.8	5
ERR868383	TARA_N000000086	SAMEA2620267	TARA_042	[DCM] deep chlorophyll maximum layer (ENVO:01000326)	80	78	82	0.8	5
ERR868370	TARA_N000000217	SAMEA2620527	TARA_051	[DCM] deep chlorophyll maximum layer (ENVO:01000326)	80	78	82	0.8	5
ERR599210	TARA_N000000959	SAMEA2620870	TARA_065	[SRF] surface water layer (ENVO:00010504)	5	3	7	0.8	5
ERR1740328	TARA_N000000959	SAMEA2620870	TARA_065	[SRF] surface water layer (ENVO:00010504)	5	3	7	0.8	5
ERR599323	TARA_N000000961	SAMEA2620910	TARA_065	[DCM] deep chlorophyll maximum layer (ENVO:01000326)	30	28	32	0.8	5
ERR599268	TARA_N000000987	SAMEA2620888	TARA_065	[MES] marine water layer (ENVO:01000295) within the mesopelagic zone (ENVO:00000213)	850	800	900	0.8	>0.8
ERR599261	TARA_N000000805	SAMEA2620939	TARA_066	[SRF] surface water layer (ENVO:00010504)	5	3	7	0.8	5
ERR599274	TARA_N000000807	SAMEA2620959	TARA_066	[DCM] deep chlorophyll maximum layer (ENVO:01000326)	30	30	30	0.8	5
ERR599272	TARA_N000000807	SAMEA2620959	TARA_066	[DCM] deep chlorophyll maximum layer (ENVO:01000326)	30	30	30	0.8	5
ERR599242	TARA_N000000807	SAMEA2620959	TARA_066	[DCM] deep chlorophyll maximum layer (ENVO:01000326)	30	30	30	0.8	5
ERR599235	TARA_N000000807	SAMEA2620959	TARA_066	[DCM] deep chlorophyll maximum layer (ENVO:01000326)	30	30	30	0.8	5
ERR599273	TARA_N000000807	SAMEA2620959	TARA_066	[DCM] deep chlorophyll maximum layer (ENVO:01000326)	30	30	30	0.8	5
ERR599308	TARA_N000000807	SAMEA2620959	TARA_066	[DCM] deep chlorophyll maximum layer (ENVO:01000326)	30	30	30	0.8	5
ERR599315	TARA_N000000807	SAMEA2620959	TARA_066	[DCM] deep chlorophyll maximum layer (ENVO:01000326)	30	30	30	0.8	5
ERR599327	TARA_N000000807	SAMEA2620959	TARA_066	[DCM] deep chlorophyll maximum layer (ENVO:01000326)	30	30	30	0.8	5
ERR599316	TARA_N000000807	SAMEA2620959	TARA_066	[DCM] deep chlorophyll maximum layer (ENVO:01000326)	30	30	30	0.8	5
ERR599252	TARA_N000000807	SAMEA2620959	TARA_066	[DCM] deep chlorophyll maximum layer (ENVO:01000326)	30	30	30	0.8	5
ERR599289	TARA_N000000807	SAMEA2620959	TARA_066	[DCM] deep chlorophyll maximum layer (ENVO:01000326)	30	30	30	0.8	5
ERR599285	TARA_N000000807	SAMEA2620959	TARA_066	[DCM] deep chlorophyll maximum layer (ENVO:01000326)	30	30	30	0.8	5
ERR599334	TARA_N000000807	SAMEA2620959	TARA_066	[DCM] deep chlorophyll maximum layer (ENVO:01000326)	30	30	30	0.8	5
ERR599318	TARA_N000000807	SAMEA2620959	TARA_066	[DCM] deep chlorophyll maximum layer (ENVO:01000326)	30	30	30	0.8	5
ERR599271	TARA_N000000807	SAMEA2620959	TARA_066	[DCM] deep chlorophyll maximum layer (ENVO:01000326)	30	30	30	0.8	5
ERR599251	TARA_N000000807	SAMEA2620959	TARA_066	[DCM] deep chlorophyll maximum layer (ENVO:01000326)	30	30	30	0.8	5
ERR599233	TARA_N000000807	SAMEA2620959	TARA_066	[DCM] deep chlorophyll maximum layer (ENVO:01000326)	30	30	30	0.8	5
ERR599300	TARA_N000000807	SAMEA2620959	TARA_066	[DCM] deep chlorophyll maximum layer (ENVO:01000326)	30	30	30	0.8	5
ERR1726875	TARA_N000000807	SAMEA2620959	TARA_066	[DCM] deep chlorophyll maximum layer (ENVO:01000326)	30	30	30	0.8	5
ERR1726701	TARA_N000000807	SAMEA2620959	TARA_066	[DCM] deep chlorophyll maximum layer (ENVO:01000326)	30	30	30	0.8	5
ERR1726793	TARA_N000000807	SAMEA2620959	TARA_066	[DCM] deep chlorophyll maximum layer (ENVO:01000326)	30	30	30	0.8	5
ERR1726829	TARA_N000000807	SAMEA2620959	TARA_066	[DCM] deep chlorophyll maximum layer (ENVO:01000326)	30	30	30	0.8	5
ERR1726704	TARA_N000000807	SAMEA2620959	TARA_066	[DCM] deep chlorophyll maximum layer (ENVO:01000326)	30	30	30	0.8	5
ERR1726866	TARA_N000000807	SAMEA2620959	TARA_066	[DCM] deep chlorophyll maximum layer (ENVO:01000326)	30	30	30	0.8	5
ERR1726898	TARA_N000000807	SAMEA2620959	TARA_066	[DCM] deep chlorophyll maximum layer (ENVO:01000326)	30	30	30	0.8	5
ERR1726833	TARA_N000000807	SAMEA2620959	TARA_066	[DCM] deep chlorophyll maximum layer (ENVO:01000326)	30	30	30	0.8	5
ERR599236	TARA_N000000720	SAMEA2621052	TARA_068	[DCM] deep chlorophyll maximum layer (ENVO:01000326)	50	48	52	0.8	>0.8
ERR599248	TARA_N000000713	SAMEA2621006	TARA_068	[MES] marine water layer (ENVO:01000295) within the mesopelagic zone (ENVO:00000213)	700	696	705	0.8	3
ERR599305	TARA_N000000678	SAMEA2621082	TARA_070	[SRF] surface water layer (ENVO:00010504)	5	3	7	0.8	5
ERR599331	TARA_N000000674	SAMEA2621080	TARA_070	[SRF] surface water layer (ENVO:00010504)	5	3	7	0.8	>0.8
ERR1726699	TARA_N000000855	SAMEA2621209	TARA_076	[SRF] surface water layer (ENVO:00010504)	5	3	7	0.8	5
ERR599309	TARA_N000000855	SAMEA2621209	TARA_076	[SRF] surface water layer (ENVO:00010504)	5	3	7	0.8	5
ERR599330	TARA_N000000860	SAMEA2621226	TARA_076	[DCM] deep chlorophyll maximum layer (ENVO:01000326)	150	148	152	0.8	5
ERR1726682	TARA_N000000860	SAMEA2621226	TARA_076	[DCM] deep chlorophyll maximum layer (ENVO:01000326)	150	148	152	0.8	5
ERR599253	TARA_N000000852	SAMEA2621208	TARA_076	[SRF] surface water layer (ENVO:00010504)	5	3	7	0.8	>0.8
ERR1740326	TARA_N000000852	SAMEA2621208	TARA_076	[SRF] surface water layer (ENVO:00010504)	5	3	7	0.8	>0.8
ERR599275	TARA_N000000920	SAMEA2621225	TARA_076	[DCM] deep chlorophyll maximum layer (ENVO:01000326)	150	148	152	0.8	>0.8
ERR599230	TARA_N000000915	SAMEA2621245	TARA_076	[MES] marine water layer (ENVO:01000295) within the mesopelagic zone (ENVO:00000213)	800	798	802	0.8	3
ERR868441	TARA_N000001730	SAMEA2622325	TARA_109	[SRF] surface water layer (ENVO:00010504)	5	3	7	0.8	5
ERR868374	TARA_N000001730	SAMEA2622325	TARA_109	[SRF] surface water layer (ENVO:00010504)	5	3	7	0.8	5
ERR1726807	TARA_N000001727	SAMEA2622324	TARA_109	[SRF] surface water layer (ENVO:00010504)	5	3	7	0.8	>0.8
ERR1726933	TARA_N000001727	SAMEA2622324	TARA_109	[SRF] surface water layer (ENVO:00010504)	5	3	7	0.8	>0.8
ERR1726955	TARA_N000001727	SAMEA2622324	TARA_109	[SRF] surface water layer (ENVO:00010504)	5	3	7	0.8	>0.8
ERR868472	TARA_N000001732	SAMEA2622345	TARA_109	[DCM] deep chlorophyll maximum layer (ENVO:01000326)	30	28	32	0.8	5
ERR868450	TARA_N000001732	SAMEA2622345	TARA_109	[DCM] deep chlorophyll maximum layer (ENVO:01000326)	30	28	32	0.8	5
ERR868506	TARA_N000001784	SAMEA2622369	TARA_109	[MES] marine water layer (ENVO:01000295) within the mesopelagic zone (ENVO:00000213)	380	378	382	0.8	3
ERR868470	TARA_N000001784	SAMEA2622369	TARA_109	[MES] marine water layer (ENVO:01000295) within the mesopelagic zone (ENVO:00000213)	380	378	382	0.8	3
ERR1726760	TARA_N000001728	SAMEA2622343	TARA_109	[DCM] deep chlorophyll maximum layer (ENVO:01000326)	30	28	32	0.8	>0.8
ERR868357	TARA_N000001650	SAMEA2622184	TARA_102	[SRF] surface water layer (ENVO:00010504)	5	3	7	0.8	5
ERR1726628	TARA_N000001646	SAMEA2622182	TARA_102	[SRF] surface water layer (ENVO:00010504)	5	3	7	0.8	>0.8
ERR868422	TARA_N000001652	SAMEA2622230	TARA_102	[DCM] deep chlorophyll maximum layer (ENVO:01000326)	40	38	42	0.8	5
ERR868440	TARA_N000001652	SAMEA2622230	TARA_102	[DCM] deep chlorophyll maximum layer (ENVO:01000326)	40	38	42	0.8	5
ERR1726842	TARA_N000001648	SAMEA2622228	TARA_102	[DCM] deep chlorophyll maximum layer (ENVO:01000326)	40	38	42	0.8	>0.8
ERR868362	TARA_N000001684	SAMEA2622206	TARA_102	[MES] marine water layer (ENVO:01000295) within the mesopelagic zone (ENVO:00000213)	480	478	482	0.8	3
ERR599302	TARA_N000000756	SAMEA2620988	TARA_067	[SRF] surface water layer (ENVO:00010504)	5	3	7	0.8	5
ERR599238	TARA_N000000759	SAMEA2620985	TARA_067	[SRF] surface water layer (ENVO:00010504)	5	3	7	0.8	>0.8
ERR599311	TARA_N000000620	SAMEA2621265	TARA_078	[SRF] surface water layer (ENVO:00010504)	5	3	7	0.8	5
ERR599237	TARA_N000000616	SAMEA2621263	TARA_078	[SRF] surface water layer (ENVO:00010504)	5	3	7	0.8	>0.8
ERR599322	TARA_N000000622	SAMEA2621282	TARA_078	[DCM] deep chlorophyll maximum layer (ENVO:01000326)	120	118	122	0.8	5
ERR599240	TARA_N000000618	SAMEA2621280	TARA_078	[DCM] deep chlorophyll maximum layer (ENVO:01000326)	120	118	122	0.8	>0.8
ERR1740324	TARA_N000000618	SAMEA2621280	TARA_078	[DCM] deep chlorophyll maximum layer (ENVO:01000326)	120	118	122	0.8	>0.8
ERR599246	TARA_N000001504	SAMEA2621298	TARA_078	[MES] marine water layer (ENVO:01000295) within the mesopelagic zone (ENVO:00000213)	800	798	802	0.8	3
ERR868493	TARA_N000001608	SAMEA2622106	TARA_100	[SRF] surface water layer (ENVO:00010504)	5	3	7	0.8	5
ERR1726634	TARA_N000001604	SAMEA2622104	TARA_100	[SRF] surface water layer (ENVO:00010504)	5	3	7	0.8	>0.8
ERR1726656	TARA_N000001604	SAMEA2622104	TARA_100	[SRF] surface water layer (ENVO:00010504)	5	3	7	0.8	>0.8
ERR868453	TARA_N000001642	SAMEA2622158	TARA_100	[DCM] deep chlorophyll maximum layer (ENVO:01000326)	177	174	180	0.8	3
ERR868457	TARA_N000001642	SAMEA2622158	TARA_100	[DCM] deep chlorophyll maximum layer (ENVO:01000326)	177	174	180	0.8	3
ERR868465	TARA_N000001610	SAMEA2622130	TARA_100	[DCM] deep chlorophyll maximum layer (ENVO:01000326)	50	48	52	0.8	5
ERR868424	TARA_N000001610	SAMEA2622130	TARA_100	[DCM] deep chlorophyll maximum layer (ENVO:01000326)	50	48	52	0.8	5
ERR1726609	TARA_N000001606	SAMEA2622128	TARA_100	[DCM] deep chlorophyll maximum layer (ENVO:01000326)	50	48	52	0.8	>0.8
ERR1726527	TARA_N000001606	SAMEA2622128	TARA_100	[DCM] deep chlorophyll maximum layer (ENVO:01000326)	50	48	52	0.8	>0.8
ERR868447	TARA_N000001574	SAMEA2622010	TARA_098	[SRF] surface water layer (ENVO:00010504)	5	3	7	0.8	5
ERR868499	TARA_N000001574	SAMEA2622010	TARA_098	[SRF] surface water layer (ENVO:00010504)	5	3	7	0.8	5
ERR868379	TARA_N000001590	SAMEA2622067	TARA_098	[MES] marine water layer (ENVO:01000295) within the mesopelagic zone (ENVO:00000213)	488	475	500	0.8	3
ERR873966	TARA_N000001588	SAMEA2622038	TARA_098	[DCM] deep chlorophyll maximum layer (ENVO:01000326)	188	175	200	0.8	5
ERR873961	TARA_N000001588	SAMEA2622038	TARA_098	[DCM] deep chlorophyll maximum layer (ENVO:01000326)	188	175	200	0.8	5
ERR873962	TARA_N000000303	SAMEA2619981	TARA_037	[MES] marine water layer (ENVO:01000295) within the mesopelagic zone (ENVO:00000213)	600	596	605	0.8	5
ERR873969	TARA_N000000303	SAMEA2619981	TARA_037	[MES] marine water layer (ENVO:01000295) within the mesopelagic zone (ENVO:00000213)	600	596	605	0.8	5
ERR868414	TARA_N000000030	SAMEA2620023	TARA_038	[DCM] deep chlorophyll maximum layer (ENVO:01000326)	25	23	27	0.8	5
ERR868353	TARA_N000000031	SAMEA2620043	TARA_038	[MES] marine water layer (ENVO:01000295) within the mesopelagic zone (ENVO:00000213)	340	332	350	0.8	5
ERR868498	TARA_N000000029	SAMEA2620010	TARA_038	[SRF] surface water layer (ENVO:00010504)	5	3	7	0.8	5
ERR868503	TARA_N000000029	SAMEA2620010	TARA_038	[SRF] surface water layer (ENVO:00010504)	5	3	7	0.8	5
ERR599328	TARA_N000000600	SAMEA2620581	TARA_052	[DCM] deep chlorophyll maximum layer (ENVO:01000326)	75	73	77	0.8	5
ERR599280	TARA_N000000598	SAMEA2620556	TARA_052	[SRF] surface water layer (ENVO:00010504)	5	3	7	0.8	5
ERR599220	TARA_N000000669	SAMEA2621105	TARA_070	[MES] marine water layer (ENVO:01000295) within the mesopelagic zone (ENVO:00000213)	800	785	812	0.8	3
ERR599307	TARA_N000000833	SAMEA2621169	TARA_072	[DCM] deep chlorophyll maximum layer (ENVO:01000326)	100	98	102	0.8	5
ERR599290	TARA_N000000829	SAMEA2621167	TARA_072	[DCM] deep chlorophyll maximum layer (ENVO:01000326)	100	98	102	0.8	>0.8
ERR599213	TARA_N000000847	SAMEA2621189	TARA_072	[MES] marine water layer (ENVO:01000295) within the mesopelagic zone (ENVO:00000213)	800	798	802	0.8	3
ERR1726975	TARA_N000000831	SAMEA2621147	TARA_072	[SRF] surface water layer (ENVO:00010504)	5	3	7	0.8	5
ERR599276	TARA_N000000831	SAMEA2621147	TARA_072	[SRF] surface water layer (ENVO:00010504)	5	3	7	0.8	5
ERR599267	TARA_N000000827	SAMEA2621145	TARA_072	[SRF] surface water layer (ENVO:00010504)	5	3	7	0.8	>0.8
ERR599319	TARA_N000001384	SAMEA2621436	TARA_082	[DCM] deep chlorophyll maximum layer (ENVO:01000326)	40	38	42	0.8	>0.8
ERR599298	TARA_N000001386	SAMEA2621412	TARA_082	[SRF] surface water layer (ENVO:00010504)	5	3	7	0.8	5
ERR599293	TARA_N000001382	SAMEA2621410	TARA_082	[SRF] surface water layer (ENVO:00010504)	5	3	7	0.8	>0.8
ERR599254	TARA_N000001438	SAMEA2621498	TARA_084	[SRF] surface water layer (ENVO:00010504)	5	3	7	0.8	5
ERR1740325	TARA_N000001006	SAMEA2621496	TARA_084	[SRF] surface water layer (ENVO:00010504)	5	3	7	0.8	>0.8
ERR599270	TARA_N000001006	SAMEA2621496	TARA_084	[SRF] surface water layer (ENVO:00010504)	5	3	7	0.8	>0.8
ERR599325	TARA_N000001030	SAMEA2621544	TARA_085	[DCM] deep chlorophyll maximum layer (ENVO:01000326)	90	80	98	0.8	5
ERR599239	TARA_N000001026	SAMEA2621542	TARA_085	[DCM] deep chlorophyll maximum layer (ENVO:01000326)	90	80	98	0.8	>0.8
ERR599227	TARA_N000001044	SAMEA2621562	TARA_085	[MES] marine water layer (ENVO:01000295) within the mesopelagic zone (ENVO:00000213)	790	782	800	0.8	3
ERR599335	TARA_N000001028	SAMEA2621522	TARA_085	[SRF] surface water layer (ENVO:00010504)	5	3	7	0.8	5
ERR599281	TARA_N000001024	SAMEA2621520	TARA_085	[SRF] surface water layer (ENVO:00010504)	5	3	7	0.8	>0.8
ERR868507	TARA_N000000255	SAMEA2620354	TARA_045	[SRF] surface water layer (ENVO:00010504)	5	3	7	0.8	5
ERR868369	TARA_X000000323	SAMEA2619396	TARA_004	[SRF] surface water layer (ENVO:00010504)	9	3	15	0.8	5
ERR868510	TARA_X000000408	SAMEA2619419	TARA_004	[DCM] deep chlorophyll maximum layer (ENVO:01000326)	40	35	45	0.8	5
ERR868437	TARA_X000000408	SAMEA2619419	TARA_004	[DCM] deep chlorophyll maximum layer (ENVO:01000326)	40	35	45	0.8	5
ERR868435	TARA_X000000408	SAMEA2619419	TARA_004	[DCM] deep chlorophyll maximum layer (ENVO:01000326)	40	35	45	0.8	5
ERR599257	TARA_N000000722	SAMEA2621029	TARA_068	[SRF] surface water layer (ENVO:00010504)	5	3	7	0.8	5
ERR599297	TARA_N000000718	SAMEA2621027	TARA_068	[SRF] surface water layer (ENVO:00010504)	5	3	7	0.8	>0.8
ERR868476	TARA_N000001812	SAMEA2622463	TARA_111	[SRF] surface water layer (ENVO:00010504)	5	3	7	0.8	5
ERR868381	TARA_N000001816	SAMEA2622489	TARA_111	[DCM] deep chlorophyll maximum layer (ENVO:01000326)	90	86	95	0.8	5
ERR873963	TARA_N000001808	SAMEA2622511	TARA_111	[MES] marine water layer (ENVO:01000295) within the mesopelagic zone (ENVO:00000213)	350	346	355	0.8	3
ERR1726567	TARA_N000001810	SAMEA2622461	TARA_111	[SRF] surface water layer (ENVO:00010504)	5	3	7	0.8	>0.8
ERR1726584	TARA_N000001814	SAMEA2622487	TARA_111	[DCM] deep chlorophyll maximum layer (ENVO:01000326)	90	86	95	0.8	>0.8
ERR868475	TARA_N000001938	SAMEA2622661	TARA_122	[SRF] surface water layer (ENVO:00010504)	5	3	7	0.8	5
ERR868513	TARA_N000001938	SAMEA2622661	TARA_122	[SRF] surface water layer (ENVO:00010504)	5	3	7	0.8	5
ERR1726556	TARA_N000001937	SAMEA2622660	TARA_122	[SRF] surface water layer (ENVO:00010504)	5	3	7	0.8	>0.8
ERR1726667	TARA_N000001937	SAMEA2622660	TARA_122	[SRF] surface water layer (ENVO:00010504)	5	3	7	0.8	>0.8
ERR868419	TARA_N000001948	SAMEA2622699	TARA_122	[DCM] deep chlorophyll maximum layer (ENVO:01000326)	115	112	117	0.8	5
ERR868425	TARA_N000001948	SAMEA2622699	TARA_122	[DCM] deep chlorophyll maximum layer (ENVO:01000326)	115	112	117	0.8	5
ERR873959	TARA_N000002010	SAMEA2622679	TARA_122	[MES] marine water layer (ENVO:01000295) within the mesopelagic zone (ENVO:00000213)	600	598	602	0.8	3
ERR873968	TARA_N000002010	SAMEA2622679	TARA_122	[MES] marine water layer (ENVO:01000295) within the mesopelagic zone (ENVO:00000213)	600	598	602	0.8	3
ERR868466	TARA_N000001992	SAMEA2622717	TARA_123	[SRF] surface water layer (ENVO:00010504)	5	3	7	0.8	5
ERR868469	TARA_N000001992	SAMEA2622717	TARA_123	[SRF] surface water layer (ENVO:00010504)	5	3	7	0.8	5
ERR868360	TARA_N000002000	SAMEA2622744	TARA_123	[MIX] marine epipelagic wind mixed layer (ENVO:01000061)	150	148	152	0.8	5
ERR868481	TARA_N000002000	SAMEA2622744	TARA_123	[MIX] marine epipelagic wind mixed layer (ENVO:01000061)	150	148	152	0.8	5
ERR1726762	TARA_N000001972	SAMEA2622719	TARA_123	[SRF] surface water layer (ENVO:00010504)	5	3	7	0.8	>0.8
ERR1726913	TARA_N000001972	SAMEA2622719	TARA_123	[SRF] surface water layer (ENVO:00010504)	5	3	7	0.8	>0.8
ERR868363	TARA_N000002037	SAMEA2622770	TARA_124	[SRF] surface water layer (ENVO:00010504)	5	3	7	0.8	5
ERR868489	TARA_N000002037	SAMEA2622770	TARA_124	[SRF] surface water layer (ENVO:00010504)	5	3	7	0.8	5
ERR1726725	TARA_N000002036	SAMEA2622769	TARA_124	[SRF] surface water layer (ENVO:00010504)	5	3	7	0.8	>0.8
ERR1726564	TARA_N000002036	SAMEA2622769	TARA_124	[SRF] surface water layer (ENVO:00010504)	5	3	7	0.8	>0.8
ERR1726569	TARA_N000002036	SAMEA2622769	TARA_124	[SRF] surface water layer (ENVO:00010504)	5	3	7	0.8	>0.8
ERR868371	TARA_N000002063	SAMEA2622804	TARA_124	[MIX] marine epipelagic wind mixed layer (ENVO:01000061)	120	118	122	0.8	5
ERR868491	TARA_N000002063	SAMEA2622804	TARA_124	[MIX] marine epipelagic wind mixed layer (ENVO:01000061)	120	118	122	0.8	5
ERR868494	TARA_N000002063	SAMEA2622804	TARA_124	[MIX] marine epipelagic wind mixed layer (ENVO:01000061)	120	118	122	0.8	5
ERR868382	TARA_N000002019	SAMEA2622826	TARA_125	[SRF] surface water layer (ENVO:00010504)	5	3	7	0.8	5
ERR868352	TARA_N000002019	SAMEA2622826	TARA_125	[SRF] surface water layer (ENVO:00010504)	5	3	7	0.8	5
ERR1726643	TARA_N000002017	SAMEA2622824	TARA_125	[SRF] surface water layer (ENVO:00010504)	5	3	7	0.8	>0.8
ERR1726714	TARA_N000002017	SAMEA2622824	TARA_125	[SRF] surface water layer (ENVO:00010504)	5	3	7	0.8	>0.8
ERR1726846	TARA_N000002017	SAMEA2622824	TARA_125	[SRF] surface water layer (ENVO:00010504)	5	3	7	0.8	>0.8
ERR868426	TARA_N000002081	SAMEA2622846	TARA_125	[MIX] marine epipelagic wind mixed layer (ENVO:01000061)	140	138	142	0.8	5
ERR868359	TARA_N000002081	SAMEA2622846	TARA_125	[MIX] marine epipelagic wind mixed layer (ENVO:01000061)	140	138	142	0.8	5
ERR868505	TARA_N000001692	SAMEA2622278	TARA_106	[DCM] deep chlorophyll maximum layer (ENVO:01000326)	40	38	42	0.8	5
ERR868377	TARA_N000001724	SAMEA2622305	TARA_106	[MES] marine water layer (ENVO:01000295) within the mesopelagic zone (ENVO:00000213)	380	378	382	0.8	3
ERR868502	TARA_N000001690	SAMEA2622258	TARA_106	[SRF] surface water layer (ENVO:00010504)	5	3	7	0.8	5
ERR868442	TARA_N000001750	SAMEA2622391	TARA_110	[SRF] surface water layer (ENVO:00010504)	5	3	7	0.8	5
ERR1726602	TARA_N000001746	SAMEA2622389	TARA_110	[SRF] surface water layer (ENVO:00010504)	5	3	7	0.8	>0.8
ERR1726907	TARA_N000001746	SAMEA2622389	TARA_110	[SRF] surface water layer (ENVO:00010504)	5	3	7	0.8	>0.8
ERR868438	TARA_N000001752	SAMEA2622417	TARA_110	[DCM] deep chlorophyll maximum layer (ENVO:01000326)	50	48	52	0.8	5
ERR868364	TARA_N000001752	SAMEA2622417	TARA_110	[DCM] deep chlorophyll maximum layer (ENVO:01000326)	50	48	52	0.8	5
ERR868443	TARA_N000001804	SAMEA2622441	TARA_110	[MES] marine water layer (ENVO:01000295) within the mesopelagic zone (ENVO:00000213)	380	376	385	0.8	3
ERR868478	TARA_N000000267	SAMEA2620378	TARA_046	[SRF] surface water layer (ENVO:00010504)	5	3	7	0.8	5
ERR868405	TARA_N000001896	SAMEA2622605	TARA_113	[SRF] surface water layer (ENVO:00010504)	5	3	7	0.8	5
ERR588857	TARA_N000002223	SAMEA2622766	TARA_124	[SRF] surface water layer (ENVO:00010504)	5	3	7	0.22	3
ERR599212	TARA_N000000931	SAMEA2620822	TARA_064	[MES] marine water layer (ENVO:01000295) within the mesopelagic zone (ENVO:00000213)	1000	998	1002	0.8	>0.8
ERR868412	TARA_A100000032	SAMEA2619654	TARA_016	[SRF] surface water layer (ENVO:00010504)	5	3	7	0.8	5
ERR1726579	TARA_N000001748	SAMEA2622415	TARA_110	[DCM] deep chlorophyll maximum layer (ENVO:01000326)	50	48	52	0.8	>0.8
ERR868508	TARA_N000000292	SAMEA2620292	TARA_043	[SRF] surface water layer (ENVO:00010504)	5	3	7	0.8	5
ERR868458	TARA_N000002291	SAMEA2622936	TARA_128	[DCM] deep chlorophyll maximum layer (ENVO:01000326)	40	38	42	0.8	5
ERR868462	TARA_N000002289	SAMEA2622914	TARA_128	[SRF] surface water layer (ENVO:00010504)	5	3	7	0.8	5
ERR1726851	TARA_N000002285	SAMEA2622912	TARA_128	[SRF] surface water layer (ENVO:00010504)	5	3	7	0.8	>0.8
ERR1726858	TARA_N000002287	SAMEA2622934	TARA_128	[DCM] deep chlorophyll maximum layer (ENVO:01000326)	40	38	42	0.8	>0.8
ERR868386	TARA_N000002354	SAMEA2623037	TARA_131	[DCM] deep chlorophyll maximum layer (ENVO:01000326)	110	106	115	0.8	5
ERR868464	TARA_N000002354	SAMEA2623037	TARA_131	[DCM] deep chlorophyll maximum layer (ENVO:01000326)	110	106	115	0.8	5
ERR1726845	TARA_N000002350	SAMEA2623035	TARA_131	[DCM] deep chlorophyll maximum layer (ENVO:01000326)	110	106	115	0.8	>0.8
ERR1726724	TARA_N000002350	SAMEA2623035	TARA_131	[DCM] deep chlorophyll maximum layer (ENVO:01000326)	110	106	115	0.8	>0.8
ERR868384	TARA_N000002384	SAMEA2623054	TARA_131	[MES] marine water layer (ENVO:01000295) within the mesopelagic zone (ENVO:00000213)	746	741	750	0.8	3
ERR868485	TARA_N000002352	SAMEA2623018	TARA_131	[SRF] surface water layer (ENVO:00010504)	5	3	7	0.8	5
ERR1726914	TARA_N000002348	SAMEA2623016	TARA_131	[SRF] surface water layer (ENVO:00010504)	5	3	7	0.8	>0.8
ERR868346	TARA_N000002191	SAMEA2623228	TARA_135	[DCM] deep chlorophyll maximum layer (ENVO:01000326)	30	28	32	0.8	5
ERR1726848	TARA_N000002183	SAMEA2623226	TARA_135	[DCM] deep chlorophyll maximum layer (ENVO:01000326)	30	28	32	0.8	>0.8
ERR873960	TARA_N000002172	SAMEA2623246	TARA_135	[MES] marine water layer (ENVO:01000295) within the mesopelagic zone (ENVO:00000213)	650	646	655	0.8	3
ERR873967	TARA_N000002172	SAMEA2623246	TARA_135	[MES] marine water layer (ENVO:01000295) within the mesopelagic zone (ENVO:00000213)	650	646	655	0.8	3
ERR868433	TARA_N000002179	SAMEA2623206	TARA_135	[SRF] surface water layer (ENVO:00010504)	5	3	7	0.8	5
ERR1726884	TARA_N000002464	SAMEA2623204	TARA_135	[SRF] surface water layer (ENVO:00010504)	5	3	7	0.8	>0.8
ERR599225	TARA_N000000930	SAMEA2620821	TARA_064	[MES] marine water layer (ENVO:01000295) within the mesopelagic zone (ENVO:00000213)	1000	998	1002	0.8	>0.8
ERR868448	TARA_X000000706	SAMEA2619486	TARA_006	[DCM] deep chlorophyll maximum layer (ENVO:01000326)	35	30	40	0.8	5
ERR868431	TARA_X000000608	SAMEA2619467	TARA_006	[SRF] surface water layer (ENVO:00010504)	9	3	15	0.8	5
ERR868417	TARA_N000001276	SAMEA2621948	TARA_097	[MES] marine water layer (ENVO:01000295) within the mesopelagic zone (ENVO:00000213)	310	220	400	0.8	3
ERR868444	TARA_N000001522	SAMEA2621922	TARA_097	[SRF] surface water layer (ENVO:00010504)	5	3	7	0.8	5
ERR868501	TARA_N000001870	SAMEA2622536	TARA_112	[SRF] surface water layer (ENVO:00010504)	5	3	7	0.8	5
ERR868432	TARA_N000001872	SAMEA2622561	TARA_112	[DCM] deep chlorophyll maximum layer (ENVO:01000326)	155	151	160	0.8	5
ERR868365	TARA_N000001846	SAMEA2622584	TARA_112	[MES] marine water layer (ENVO:01000295) within the mesopelagic zone (ENVO:00000213)	696	691	700	0.8	3
ERR868373	TARA_X000000567	SAMEA2619456	TARA_005	[DCM] deep chlorophyll maximum layer (ENVO:01000326)	68	63	73	0.8	5
ERR868497	TARA_X000000488	SAMEA2619443	TARA_005	[SRF] surface water layer (ENVO:00010504)	9	3	15	0.8	5
ERR599219	TARA_N000001389	SAMEA2621439	TARA_082	[DCM] deep chlorophyll maximum layer (ENVO:01000326)	40	38	42	0.8	5
ERR868416	TARA_N000001296	SAMEA2621791	TARA_093	[SRF] surface water layer (ENVO:00010504)	5	3	7	0.8	5
ERR868358	TARA_N000001111	SAMEA2621823	TARA_093	[DCM] deep chlorophyll maximum layer (ENVO:01000326)	35	33	37	0.8	5
ERR1726719	TARA_N000001306	SAMEA2621789	TARA_093	[SRF] surface water layer (ENVO:00010504)	5	3	7	0.8	>0.8
ERR868436	TARA_N000001266	SAMEA2621854	TARA_095	[SRF] surface water layer (ENVO:00010504)	5	3	7	0.8	5
ERR868350	TARA_N000000419	SAMEA2620745	TARA_058	[DCM] deep chlorophyll maximum layer (ENVO:01000326)	66	64	68	0.8	5
ERR868452	TARA_N000000469	SAMEA2620711	TARA_058	[SRF] surface water layer (ENVO:00010504)	5	3	7	0.8	5
ERR868461	TARA_N000001434	SAMEA2621388	TARA_081	[DCM] deep chlorophyll maximum layer (ENVO:01000326)	35	33	37	0.8	5
ERR868372	TARA_N000001436	SAMEA2621362	TARA_081	[SRF] surface water layer (ENVO:00010504)	5	3	7	0.8	5
ERR868361	TARA_N000001071	SAMEA2621609	TARA_086	[DCM] deep chlorophyll maximum layer (ENVO:01000326)	35	33	37	0.8	5
ERR868376	TARA_N000001069	SAMEA2621583	TARA_086	[SRF] surface water layer (ENVO:00010504)	5	3	7	0.8	5
ERR868413	TARA_N000001299	SAMEA2621772	TARA_092	[SRF] surface water layer (ENVO:00010504)	9	3	15	0.8	5
ERR868394	TARA_N000001217	SAMEA2621696	TARA_089	[SRF] surface water layer (ENVO:00010504)	5	3	7	0.8	5
ERR868415	TARA_N000001236	SAMEA2621894	TARA_096	[DCM] deep chlorophyll maximum layer (ENVO:01000326)	155	153	157	0.8	5
ERR868404	TARA_N000001256	SAMEA2621872	TARA_096	[SRF] surface water layer (ENVO:00010504)	5	3	7	0.8	5
ERR868427	TARA_N000002312	SAMEA2622983	TARA_129	[DCM] deep chlorophyll maximum layer (ENVO:01000326)	85	80	90	0.8	5
ERR868347	TARA_N000002310	SAMEA2622957	TARA_129	[SRF] surface water layer (ENVO:00010504)	5	3	7	0.8	5
ERR868385	TARA_N000002418	SAMEA2623092	TARA_132	[DCM] deep chlorophyll maximum layer (ENVO:01000326)	115	111	120	0.8	5
ERR1726570	TARA_N000002422	SAMEA2623090	TARA_132	[DCM] deep chlorophyll maximum layer (ENVO:01000326)	115	111	120	0.8	>0.8
ERR868490	TARA_N000002426	SAMEA2623108	TARA_132	[MES] marine water layer (ENVO:01000295) within the mesopelagic zone (ENVO:00000213)	550	546	555	0.8	3
ERR868480	TARA_N000002416	SAMEA2623072	TARA_132	[SRF] surface water layer (ENVO:00010504)	5	3	7	0.8	5
ERR1726816	TARA_N000002420	SAMEA2623070	TARA_132	[SRF] surface water layer (ENVO:00010504)	5	3	7	0.8	>0.8
ERR868378	TARA_N000002961	SAMEA2623266	TARA_136	[SRF] surface water layer (ENVO:00010504)	5	3	7	0.8	5
ERR1726576	TARA_N000002959	SAMEA2623264	TARA_136	[SRF] surface water layer (ENVO:00010504)	5	3	7	0.8	>0.8
ERR1726523	TARA_N000002934	SAMEA2623302	TARA_137	[DCM] deep chlorophyll maximum layer (ENVO:01000326)	40	38	42	0.8	>0.8
ERR868492	TARA_N000002936	SAMEA2623304	TARA_137	[DCM] deep chlorophyll maximum layer (ENVO:01000326)	40	38	42	0.8	5
ERR868398	TARA_N000003011	SAMEA2623379	TARA_138	[DCM] deep chlorophyll maximum layer (ENVO:01000326)	60	55	64	0.8	5
ERR868467	TARA_N000002997	SAMEA2623397	TARA_138	[MES] marine water layer (ENVO:01000295) within the mesopelagic zone (ENVO:00000213)	450	440	458	0.8	3
ERR868390	TARA_N000003001	SAMEA2623359	TARA_138	[SRF] surface water layer (ENVO:00010504)	5	3	7	0.8	5
ERR868420	TARA_N000003037	SAMEA2623419	TARA_139	[SRF] surface water layer (ENVO:00010504)	5	3	7	0.8	5
ERR1726730	TARA_N000003035	SAMEA2623417	TARA_139	[SRF] surface water layer (ENVO:00010504)	5	3	7	0.8	>0.8
ERR868367	TARA_N000003104	SAMEA2623504	TARA_142	[DCM] deep chlorophyll maximum layer (ENVO:01000326)	125	121	130	0.8	5
ERR868474	TARA_N000003118	SAMEA2623523	TARA_142	[MES] marine water layer (ENVO:01000295) within the mesopelagic zone (ENVO:00000213)	640	636	645	0.8	3
ERR868430	TARA_N000003083	SAMEA2623479	TARA_142	[SRF] surface water layer (ENVO:00010504)	5	3	7	0.8	5
ERR1726676	TARA_N000003081	SAMEA2623477	TARA_142	[SRF] surface water layer (ENVO:00010504)	5	3	7	0.8	>0.8
ERR868509	TARA_N000003144	SAMEA2623564	TARA_143	[DCM] deep chlorophyll maximum layer (ENVO:01000326)	40	38	42	0.8	5
ERR873965	TARA_N000003151	SAMEA2623579	TARA_143	[MES] marine water layer (ENVO:01000295) within the mesopelagic zone (ENVO:00000213)	300	296	305	0.8	3
ERR868349	TARA_N000003149	SAMEA2623581	TARA_143	[MES] marine water layer (ENVO:01000295) within the mesopelagic zone (ENVO:00000213)	300	296	305	0.8	3
ERR868421	TARA_N000003137	SAMEA2623543	TARA_143	[SRF] surface water layer (ENVO:00010504)	5	3	7	0.8	5
ERR1726749	TARA_N000001309	SAMEA2621768	TARA_092	[SRF] surface water layer (ENVO:00010504)	9	3	15	0.8	>0.8
ERR1726645	TARA_N000001309	SAMEA2621768	TARA_092	[SRF] surface water layer (ENVO:00010504)	9	3	15	0.8	>0.8
ERR868500	TARA_N000002343	SAMEA2622997	TARA_130	[SRF] surface water layer (ENVO:00010504)	5	3	7	0.8	5
ERR868512	TARA_N000002993	SAMEA2623321	TARA_137	[MES] marine water layer (ENVO:01000295) within the mesopelagic zone (ENVO:00000213)	375	370	379	0.8	3
ERR868477	TARA_N000002925	SAMEA2623284	TARA_137	[SRF] surface water layer (ENVO:00010504)	5	3	7	0.8	5
ERR1726864	TARA_N000002923	SAMEA2623282	TARA_137	[SRF] surface water layer (ENVO:00010504)	5	3	7	0.8	>0.8
ERR868451	TARA_N000003195	SAMEA2623621	TARA_144	[MES] marine water layer (ENVO:01000295) within the mesopelagic zone (ENVO:00000213)	390	382	400	0.8	3
ERR873964	TARA_N000003179	SAMEA2623603	TARA_144	[SRF] surface water layer (ENVO:00010504)	5	3	7	0.8	5
ERR1726835	TARA_N000003175	SAMEA2623601	TARA_144	[SRF] surface water layer (ENVO:00010504)	5	3	7	0.8	>0.8
ERR868449	TARA_N000002151	SAMEA2623703	TARA_146	[MES] marine water layer (ENVO:01000295) within the mesopelagic zone (ENVO:00000213)	640	630	648	0.8	3
ERR868351	TARA_N000003253	SAMEA2623685	TARA_146	[SRF] surface water layer (ENVO:00010504)	5	3	7	0.8	5
ERR868495	TARA_N000003235	SAMEA2623667	TARA_145	[MES] marine water layer (ENVO:01000295) within the mesopelagic zone (ENVO:00000213)	590	582	600	0.8	3
ERR868411	TARA_N000003219	SAMEA2623641	TARA_145	[SRF] surface water layer (ENVO:00010504)	5	3	7	0.8	5
ERR1726693	TARA_N000003215	SAMEA2623639	TARA_145	[SRF] surface water layer (ENVO:00010504)	5	3	7	0.8	>0.8
ERR868366	TARA_N000002103	SAMEA2623723	TARA_147	[SRF] surface water layer (ENVO:00010504)	5	3	7	0.8	5
ERR1726679	TARA_N000002101	SAMEA2623721	TARA_147	[SRF] surface water layer (ENVO:00010504)	5	3	7	0.8	>0.8
ERR868479	TARA_N000002131	SAMEA2623763	TARA_148b	[MES] marine water layer (ENVO:01000295) within the mesopelagic zone (ENVO:00000213)	250	240	258	0.8	3
ERR868395	TARA_N000002113	SAMEA2623743	TARA_148	[SRF] surface water layer (ENVO:00010504)	5	3	7	0.8	5
ERR1726863	TARA_N000002111	SAMEA2623741	TARA_148	[SRF] surface water layer (ENVO:00010504)	5	3	7	0.8	>0.8
ERR868380	TARA_N000002509	SAMEA2623799	TARA_149	[MES] marine water layer (ENVO:01000295) within the mesopelagic zone (ENVO:00000213)	740	732	750	0.8	3
ERR868392	TARA_N000002135	SAMEA2623783	TARA_149	[SRF] surface water layer (ENVO:00010504)	5	3	7	0.8	5
ERR868511	TARA_N000002145	SAMEA2623839	TARA_150	[DCM] deep chlorophyll maximum layer (ENVO:01000326)	40	38	42	0.8	5
ERR1726596	TARA_N000002739	SAMEA2623881	TARA_151	[DCM] deep chlorophyll maximum layer (ENVO:01000326)	80	70	88	0.8	>0.8
ERR868459	TARA_N000002741	SAMEA2623861	TARA_151	[SRF] surface water layer (ENVO:00010504)	5	3	7	0.8	5
ERR1726589	TARA_N000002737	SAMEA2623859	TARA_151	[SRF] surface water layer (ENVO:00010504)	5	3	7	0.8	>0.8
ERR599284	TARA_N000000728	SAMEA2621048	TARA_068	[DCM] deep chlorophyll maximum layer (ENVO:01000326)	50	48	52	0.8	5
ERR868354	TARA_N000002697	SAMEA2623817	TARA_150	[SRF] surface water layer (ENVO:00010504)	5	3	7	0.8	5
ERR1726817	TARA_N000002695	SAMEA2623815	TARA_150	[SRF] surface water layer (ENVO:00010504)	5	3	7	0.8	>0.8
ERR868429	TARA_N000002819	SAMEA2624011	TARA_153	[MIX] marine epipelagic wind mixed layer (ENVO:01000061)	100	90	108	0.8	5
ERR1726919	TARA_N000002823	SAMEA2624009	TARA_153	[MIX] marine epipelagic wind mixed layer (ENVO:01000061)	100	90	108	0.8	>0.8
ERR868445	TARA_N000002789	SAMEA2623901	TARA_152	[SRF] surface water layer (ENVO:00010504)	5	3	7	0.8	5
ERR1726980	TARA_N000002773	SAMEA2623899	TARA_152	[SRF] surface water layer (ENVO:00010504)	5	3	7	0.8	>0.8
ERR868387	TARA_N000001491	SAMEA2621315	TARA_080	[SRF] surface water layer (ENVO:00010504)	5	3	7	0.8	5
ERR868483	TARA_N000001485	SAMEA2621337	TARA_080	[DCM] deep chlorophyll maximum layer (ENVO:01000326)	85	83	87	0.8	5
ERR868434	TARA_N000002795	SAMEA2623914	TARA_152	[MES] marine water layer (ENVO:01000295) within the mesopelagic zone (ENVO:00000213)	800	790	808	0.8	3
ERR1726761	TARA_N000002480	SAMEA2623946	TARA_152	[MIX] marine epipelagic wind mixed layer (ENVO:01000061)	25	23	27	0.8	>0.8
ERR1726629	TARA_N000002775	SAMEA2623954	TARA_152	[MIX] marine epipelagic wind mixed layer (ENVO:01000061)	25	21	30	0.8	>0.8
ERR868410	TARA_N000002821	SAMEA2623987	TARA_153	[MIX] marine epipelagic wind mixed layer (ENVO:01000061)	25	23	27	0.8	5
ERR1726821	TARA_N000002825	SAMEA2623985	TARA_153	[MIX] marine epipelagic wind mixed layer (ENVO:01000061)	25	23	27	0.8	>0.8
ERR868388	TARA_N000001374	SAMEA2621470	TARA_083	[SRF] surface water layer (ENVO:00010504)	5	3	7	0.8	5
ERR1726572	TARA_N000001372	SAMEA2621468	TARA_083	[SRF] surface water layer (ENVO:00010504)	5	3	7	0.8	>0.8
ERR868423	TARA_N000002723	SAMEA2623879	TARA_151	[DCM] deep chlorophyll maximum layer (ENVO:01000326)	80	70	88	0.8	5
ERR1726733	TARA_N000001478	SAMEA2621316	TARA_080	[SRF] surface water layer (ENVO:00010504)	5	3	7	0.8	>0.8
ERR868391	TARA_N000000214	SAMEA2620503	TARA_051	[SRF] surface water layer (ENVO:00010504)	5	3	7	0.8	5
ERR868446	TARA_N000001525	SAMEA2621971	TARA_097	[DCM] deep chlorophyll maximum layer (ENVO:01000326)	175	160	190	0.8	5
ERR315803	TARA_A200000158	SAMEA2189672	TARA_007	[DCM] deep chlorophyll maximum layer (ENVO:01000326)	42	37	47	0.8	5
ERR315811	TARA_A200000158	SAMEA2189672	TARA_007	[DCM] deep chlorophyll maximum layer (ENVO:01000326)	42	37	47	0.8	5
ERR315814	TARA_A200000123	SAMEA2189670	TARA_007	[SRF] surface water layer (ENVO:00010504)	9	3	15	0.8	5
ERR315825	TARA_A200000123	SAMEA2189670	TARA_007	[SRF] surface water layer (ENVO:00010504)	9	3	15	0.8	5
ERR315801	TARA_A200000123	SAMEA2189670	TARA_007	[SRF] surface water layer (ENVO:00010504)	9	3	15	0.8	5
ERR315798	TARA_A200000123	SAMEA2189670	TARA_007	[SRF] surface water layer (ENVO:00010504)	9	3	15	0.8	5
ERR315812	TARA_A200000123	SAMEA2189670	TARA_007	[SRF] surface water layer (ENVO:00010504)	9	3	15	0.8	5
ERR315800	TARA_A200000123	SAMEA2189670	TARA_007	[SRF] surface water layer (ENVO:00010504)	9	3	15	0.8	5
ERR315805	TARA_A200000123	SAMEA2189670	TARA_007	[SRF] surface water layer (ENVO:00010504)	9	3	15	0.8	5
ERR318605	TARA_A100000559	SAMEA2189662	TARA_023	[DCM] deep chlorophyll maximum layer (ENVO:01000326)	55	53	57	0.8	5
ERR318603	TARA_A100000559	SAMEA2189662	TARA_023	[DCM] deep chlorophyll maximum layer (ENVO:01000326)	55	53	57	0.8	5
ERR538175	TARA_A100000559	SAMEA2591103	TARA_023	[DCM] deep chlorophyll maximum layer (ENVO:01000326)	55	53	57	0.8	5
ERR318582	TARA_A100000551	SAMEA2189659	TARA_023	[SRF] surface water layer (ENVO:00010504)	5	3	7	0.8	5
ERR318599	TARA_A100001333	SAMEA2189655	TARA_030	[DCM] deep chlorophyll maximum layer (ENVO:01000326)	70	66	75	0.8	5
ERR318590	TARA_A100001333	SAMEA2189655	TARA_030	[DCM] deep chlorophyll maximum layer (ENVO:01000326)	70	66	75	0.8	5
ERR318604	TARA_A100001640	SAMEA2189663	TARA_030	[SRF] surface water layer (ENVO:00010504)	5	3	7	0.8	5
ERR318607	TARA_A100001640	SAMEA2189663	TARA_030	[SRF] surface water layer (ENVO:00010504)	5	3	7	0.8	5
ERR1726707	TARA_N000002803	SAMEA2623950	TARA_152	[MIX] marine epipelagic wind mixed layer (ENVO:01000061)	25	23	27	0.8	>0.8
ERR1726972	TARA_N000002482	SAMEA2623948	TARA_152	[MIX] marine epipelagic wind mixed layer (ENVO:01000061)	25	23	27	0.8	>0.8
ERR868375	TARA_N000002791	SAMEA2623958	TARA_152	[MIX] marine epipelagic wind mixed layer (ENVO:01000061)	25	21	30	0.8	5
ERR594317	TARA_X000000950	SAMEA2619531	TARA_009	[SRF] surface water layer (ENVO:00010504)	9	3	15	0.22	1.6
ERR594316	TARA_X000000950	SAMEA2619531	TARA_009	[SRF] surface water layer (ENVO:00010504)	9	3	15	0.22	1.6
ERR594288	TARA_X000000950	SAMEA2619531	TARA_009	[SRF] surface water layer (ENVO:00010504)	9	3	15	0.22	1.6
ERR594329	TARA_X000001036	SAMEA2619548	TARA_009	[DCM] deep chlorophyll maximum layer (ENVO:01000326)	55	50	60	0.22	1.6
ERR594315	TARA_X000001036	SAMEA2619548	TARA_009	[DCM] deep chlorophyll maximum layer (ENVO:01000326)	55	50	60	0.22	1.6
ERR594295	TARA_Y100000052	SAMEA2620198	TARA_041	[SRF] surface water layer (ENVO:00010504)	5	3	7	0.1	0.22
ERR594334	TARA_Y100000015	SAMEA2619935	TARA_036	[SRF] surface water layer (ENVO:00010504)	5	3	7	0.1	0.22
ERR594330	TARA_Y100000289	SAMEA2620004	TARA_038	[SRF] surface water layer (ENVO:00010504)	5	3	7	0.1	0.22
ERR594327	TARA_Y100000033	SAMEA2620065	TARA_039	[SRF] surface water layer (ENVO:00010504)	5	3	7	0.1	0.22
ERR594328	TARA_Y100000004	SAMEA2619888	TARA_034	[SRF] surface water layer (ENVO:00010504)	5	3	7	0.1	0.22
ERR594290	TARA_Y100000310	SAMEA2619974	TARA_037	[MES] marine water layer (ENVO:01000295) within the mesopelagic zone (ENVO:00000213)	600	596	605	0.1	0.22
ERR594345	TARA_Y100000310	SAMEA2619974	TARA_037	[MES] marine water layer (ENVO:01000295) within the mesopelagic zone (ENVO:00000213)	600	596	605	0.1	0.22
ERR594312	TARA_Y100000296	SAMEA2620039	TARA_038	[MES] marine water layer (ENVO:01000295) within the mesopelagic zone (ENVO:00000213)	340	332	350	0.1	0.22
ERR594346	TARA_Y100000034	SAMEA2620106	TARA_039	[MES] marine water layer (ENVO:01000295) within the mesopelagic zone (ENVO:00000213)	270	262	280	0.1	0.22
ERR594314	TARA_Y100000114	SAMEA2620413	TARA_048	[SRF] surface water layer (ENVO:00010504)	5	3	7	0.1	0.22
ERR594324	TARA_Y100000401	SAMEA2620836	TARA_064	[DCM] deep chlorophyll maximum layer (ENVO:01000326)	65	63	67	0.1	0.22
ERR594291	TARA_Y100000361	SAMEA2620894	TARA_065	[DCM] deep chlorophyll maximum layer (ENVO:01000326)	30	28	32	0.1	0.22
ERR594320	TARA_Y100000356	SAMEA2620861	TARA_065	[SRF] surface water layer (ENVO:00010504)	5	3	7	0.1	0.22
ERR594325	TARA_Y100000385	SAMEA2620980	TARA_067	[SRF] surface water layer (ENVO:00010504)	5	3	7	0.45	0.8
ERR594313	TARA_Y100000389	SAMEA2620979	TARA_067	[SRF] surface water layer (ENVO:00010504)	5	3	7	0.22	0.45
ERR594297	TARA_Y100000739	SAMEA2621021	TARA_068	[SRF] surface water layer (ENVO:00010504)	5	3	7	0.45	0.8
ERR594302	TARA_Y100000758	SAMEA2621003	TARA_068	[MES] marine water layer (ENVO:01000295) within the mesopelagic zone (ENVO:00000213)	700	696	705	0.45	0.8
ERR594348	TARA_Y100000746	SAMEA2621045	TARA_068	[DCM] deep chlorophyll maximum layer (ENVO:01000326)	50	48	52	0.45	0.8
ERR594318	TARA_Y100000741	SAMEA2621020	TARA_068	[SRF] surface water layer (ENVO:00010504)	5	3	7	0.22	0.45
ERR594294	TARA_Y100000748	SAMEA2621044	TARA_068	[DCM] deep chlorophyll maximum layer (ENVO:01000326)	50	48	52	0.22	0.45
ERR594335	TARA_Y100000766	SAMEA2621076	TARA_070	[SRF] surface water layer (ENVO:00010504)	5	3	7	0.45	0.8
ERR594331	TARA_Y100000780	SAMEA2621101	TARA_070	[MES] marine water layer (ENVO:01000295) within the mesopelagic zone (ENVO:00000213)	800	785	812	0.45	0.8
ERR594349	TARA_Y100000768	SAMEA2621075	TARA_070	[SRF] surface water layer (ENVO:00010504)	5	3	7	0.22	0.45
ERR594299	TARA_Y100000782	SAMEA2621099	TARA_070	[MES] marine water layer (ENVO:01000295) within the mesopelagic zone (ENVO:00000213)	800	785	812	0.22	0.45
ERR594308	TARA_Y100000782	SAMEA2621099	TARA_070	[MES] marine water layer (ENVO:01000295) within the mesopelagic zone (ENVO:00000213)	800	785	812	0.22	0.45
ERR594286	TARA_Y100000813	SAMEA2621204	TARA_076	[SRF] surface water layer (ENVO:00010504)	5	3	7	0.45	0.8
ERR594333	TARA_Y100000815	SAMEA2621242	TARA_076	[MES] marine water layer (ENVO:01000295) within the mesopelagic zone (ENVO:00000213)	800	798	802	0.45	0.8
ERR594298	TARA_Y100000814	SAMEA2621222	TARA_076	[DCM] deep chlorophyll maximum layer (ENVO:01000326)	150	148	152	0.45	0.8
ERR594321	TARA_Y100000817	SAMEA2621221	TARA_076	[DCM] deep chlorophyll maximum layer (ENVO:01000326)	150	148	152	0.22	0.45
ERR594310	TARA_Y100000816	SAMEA2621203	TARA_076	[SRF] surface water layer (ENVO:00010504)	5	3	7	0.22	0.45
ERR594332	TARA_Y100000991	SAMEA2621260	TARA_078	[SRF] surface water layer (ENVO:00010504)	5	3	7	0.45	0.8
ERR594289	TARA_Y100001001	SAMEA2621295	TARA_078	[MES] marine water layer (ENVO:01000295) within the mesopelagic zone (ENVO:00000213)	800	798	802	0.45	0.8
ERR594303	TARA_Y100000994	SAMEA2621278	TARA_078	[DCM] deep chlorophyll maximum layer (ENVO:01000326)	120	118	122	0.45	0.8
ERR594340	TARA_Y100000992	SAMEA2621259	TARA_078	[SRF] surface water layer (ENVO:00010504)	5	3	7	0.22	0.45
ERR594336	TARA_Y100000996	SAMEA2621277	TARA_078	[DCM] deep chlorophyll maximum layer (ENVO:01000326)	120	118	122	0.22	0.45
ERR594307	TARA_Y100001980	SAMEA2622657	TARA_122	[SRF] surface water layer (ENVO:00010504)	5	3	7	0.22	0.45
ERR594306	TARA_Y100001978	SAMEA2622658	TARA_122	[SRF] surface water layer (ENVO:00010504)	5	3	7	0.45	0.8
ERR594284	TARA_Y100001973	SAMEA2622694	TARA_122	[DCM] deep chlorophyll maximum layer (ENVO:01000326)	115	112	117	0.1	0.22
ERR594292	TARA_Y100001972	SAMEA2622656	TARA_122	[SRF] surface water layer (ENVO:00010504)	5	3	7	0.1	0.22
ERR594304	TARA_Y100001970	SAMEA2622695	TARA_122	[DCM] deep chlorophyll maximum layer (ENVO:01000326)	115	112	117	0.22	0.45
ERR594301	TARA_Y100001968	SAMEA2622696	TARA_122	[DCM] deep chlorophyll maximum layer (ENVO:01000326)	115	112	117	0.45	0.8
ERR594293	TARA_Y100001963	SAMEA2622736	TARA_123	[MIX] marine epipelagic wind mixed layer (ENVO:01000061)	150	148	152	0.1	0.22
ERR594337	TARA_Y100001960	SAMEA2622737	TARA_123	[MIX] marine epipelagic wind mixed layer (ENVO:01000061)	150	148	152	0.22	0.45
ERR594326	TARA_Y100001958	SAMEA2622715	TARA_123	[SRF] surface water layer (ENVO:00010504)	5	3	7	0.22	0.45
ERR594319	TARA_Y100001956	SAMEA2622738	TARA_123	[MIX] marine epipelagic wind mixed layer (ENVO:01000061)	150	148	152	0.45	0.8
ERR594347	TARA_Y100001954	SAMEA2622716	TARA_123	[SRF] surface water layer (ENVO:00010504)	5	3	7	0.45	0.8
ERR594309	TARA_Y100001951	SAMEA2622676	TARA_122	[MES] marine water layer (ENVO:01000295) within the mesopelagic zone (ENVO:00000213)	600	598	602	0.1	0.22
ERR594305	TARA_Y100001949	SAMEA2622677	TARA_122	[MES] marine water layer (ENVO:01000295) within the mesopelagic zone (ENVO:00000213)	600	598	602	0.22	0.45
ERR594322	TARA_Y100001947	SAMEA2622678	TARA_122	[MES] marine water layer (ENVO:01000295) within the mesopelagic zone (ENVO:00000213)	600	598	602	0.45	0.8
ERR594285	TARA_Y100001938	SAMEA2622799	TARA_124	[MIX] marine epipelagic wind mixed layer (ENVO:01000061)	120	118	122	0.1	0.22
ERR594287	TARA_Y100001937	SAMEA2622763	TARA_124	[SRF] surface water layer (ENVO:00010504)	5	3	7	0.1	0.22
ERR594343	TARA_Y100001936	SAMEA2622800	TARA_124	[MIX] marine epipelagic wind mixed layer (ENVO:01000061)	120	118	122	0.22	0.45
ERR594311	TARA_Y100001935	SAMEA2622764	TARA_124	[SRF] surface water layer (ENVO:00010504)	5	3	7	0.22	0.45
ERR594338	TARA_Y100001934	SAMEA2622801	TARA_124	[MIX] marine epipelagic wind mixed layer (ENVO:01000061)	120	118	122	0.45	0.8
ERR594296	TARA_Y100001933	SAMEA2622765	TARA_124	[SRF] surface water layer (ENVO:00010504)	5	3	7	0.45	0.8
ERR594341	TARA_Y100000593	SAMEA2622841	TARA_125	[MIX] marine epipelagic wind mixed layer (ENVO:01000061)	140	138	142	0.1	0.22
ERR594344	TARA_Y100000592	SAMEA2622821	TARA_125	[SRF] surface water layer (ENVO:00010504)	5	3	7	0.1	0.22
ERR594342	TARA_Y100000591	SAMEA2622842	TARA_125	[MIX] marine epipelagic wind mixed layer (ENVO:01000061)	140	138	142	0.22	0.45
ERR594339	TARA_Y100000590	SAMEA2622822	TARA_125	[SRF] surface water layer (ENVO:00010504)	5	3	7	0.22	0.45
ERR594300	TARA_Y100000589	SAMEA2622843	TARA_125	[MIX] marine epipelagic wind mixed layer (ENVO:01000061)	140	138	142	0.45	0.8
ERR594323	TARA_Y100000588	SAMEA2622823	TARA_125	[SRF] surface water layer (ENVO:00010504)	5	3	7	0.45	0.8
ERR315856	TARA_A200000159	SAMEA2591074	TARA_007	[DCM] deep chlorophyll maximum layer (ENVO:01000326)	42	37	47	0.22	1.6
ERR315857	TARA_A200000113	SAMEA2591057	TARA_007	[SRF] surface water layer (ENVO:00010504)	9	3	15	0.22	1.6
ERR594352	TARA_A100000172	SAMEA2619686	TARA_018	[DCM] deep chlorophyll maximum layer (ENVO:01000326)	60	58	62	<0.22	0.22
ERR594405	TARA_A100001374	SAMEA2591132	TARA_030	[DCM] deep chlorophyll maximum layer (ENVO:01000326)	70	66	75	<0.22	0.22
ERR594393	TARA_A100001516	SAMEA2619838	TARA_032	[SRF] surface water layer (ENVO:00010504)	5	3	7	<0.22	0.22
ERR594402	TARA_R100000030	SAMEA2619962	TARA_036	[DCM] deep chlorophyll maximum layer (ENVO:01000326)	17	15	19	<0.22	0.22
ERR594372	TARA_R100000458	SAMEA2620227	TARA_041	[DCM] deep chlorophyll maximum layer (ENVO:01000326)	60	58	62	<0.22	0.22
ERR594373	TARA_R100000458	SAMEA2620227	TARA_041	[DCM] deep chlorophyll maximum layer (ENVO:01000326)	60	58	62	<0.22	0.22
ERR594367	TARA_R100000458	SAMEA2620227	TARA_041	[DCM] deep chlorophyll maximum layer (ENVO:01000326)	60	58	62	<0.22	0.22
ERR594366	TARA_R100000458	SAMEA2620227	TARA_041	[DCM] deep chlorophyll maximum layer (ENVO:01000326)	60	58	62	<0.22	0.22
ERR594371	TARA_R100000458	SAMEA2620227	TARA_041	[DCM] deep chlorophyll maximum layer (ENVO:01000326)	60	58	62	<0.22	0.22
ERR594394	TARA_R100000234	SAMEA2620588	TARA_052	[DCM] deep chlorophyll maximum layer (ENVO:01000326)	75	73	77	<0.22	0.22
ERR594385	TARA_R100000315	SAMEA2620852	TARA_064	[DCM] deep chlorophyll maximum layer (ENVO:01000326)	65	63	67	<0.22	0.22
ERR594415	TARA_R100000995	SAMEA2621061	TARA_068	[DCM] deep chlorophyll maximum layer (ENVO:01000326)	50	48	52	<0.22	0.22
ERR594377	TARA_R100001377	SAMEA2621548	TARA_085	[DCM] deep chlorophyll maximum layer (ENVO:01000326)	90	80	98	<0.22	0.22
ERR594387	TARA_R100001510	SAMEA2622357	TARA_109	[DCM] deep chlorophyll maximum layer (ENVO:01000326)	30	28	32	<0.22	0.22
ERR594381	TARA_R100001510	SAMEA2622357	TARA_109	[DCM] deep chlorophyll maximum layer (ENVO:01000326)	30	28	32	<0.22	0.22
ERR594357	TARA_R100001510	SAMEA2622357	TARA_109	[DCM] deep chlorophyll maximum layer (ENVO:01000326)	30	28	32	<0.22	0.22
ERR594383	TARA_R100001510	SAMEA2622357	TARA_109	[DCM] deep chlorophyll maximum layer (ENVO:01000326)	30	28	32	<0.22	0.22
ERR594380	TARA_R100001510	SAMEA2622357	TARA_109	[DCM] deep chlorophyll maximum layer (ENVO:01000326)	30	28	32	<0.22	0.22
ERR594358	TARA_A100000171	SAMEA2619677	TARA_018	[SRF] surface water layer (ENVO:00010504)	5	3	7	<0.22	0.22
ERR594396	TARA_E500000318	SAMEA2619779	TARA_025	[SRF] surface water layer (ENVO:00010504)	5	3	7	<0.22	0.22
ERR594375	TARA_E500000306	SAMEA2619791	TARA_025	[DCM] deep chlorophyll maximum layer (ENVO:01000326)	50	48	52	<0.22	0.22
ERR594401	TARA_A100001392	SAMEA2619815	TARA_031	[SRF] surface water layer (ENVO:00010504)	5	3	7	<0.22	0.22
ERR594410	TARA_A100001392	SAMEA2619815	TARA_031	[SRF] surface water layer (ENVO:00010504)	5	3	7	<0.22	0.22
ERR594370	TARA_R100000005	SAMEA2619903	TARA_034	[SRF] surface water layer (ENVO:00010504)	5	3	7	<0.22	0.22
ERR594368	TARA_R100000005	SAMEA2619903	TARA_034	[SRF] surface water layer (ENVO:00010504)	5	3	7	<0.22	0.22
ERR594369	TARA_R100000028	SAMEA2619950	TARA_036	[SRF] surface water layer (ENVO:00010504)	5	3	7	<0.22	0.22
ERR594384	TARA_R100000455	SAMEA2620210	TARA_041	[SRF] surface water layer (ENVO:00010504)	5	3	7	<0.22	0.22
ERR594398	TARA_R100000149	SAMEA2620256	TARA_042	[SRF] surface water layer (ENVO:00010504)	5	3	7	<0.22	0.22
ERR594403	TARA_R100000149	SAMEA2620256	TARA_042	[SRF] surface water layer (ENVO:00010504)	5	3	7	<0.22	0.22
ERR594413	TARA_R100000152	SAMEA2620273	TARA_042	[DCM] deep chlorophyll maximum layer (ENVO:01000326)	80	78	82	<0.22	0.22
ERR594376	TARA_R100000406	SAMEA2620384	TARA_046	[SRF] surface water layer (ENVO:00010504)	5	3	7	<0.22	0.22
ERR594392	TARA_R100000322	SAMEA2620812	TARA_064	[SRF] surface water layer (ENVO:00010504)	5	3	7	<0.22	0.22
ERR594362	TARA_R100000900	SAMEA2620947	TARA_066	[SRF] surface water layer (ENVO:00010504)	5	3	7	<0.22	0.22
ERR594389	TARA_R100000908	SAMEA2620967	TARA_066	[DCM] deep chlorophyll maximum layer (ENVO:01000326)	30	30	30	<0.22	0.22
ERR594391	TARA_R100000988	SAMEA2621033	TARA_068	[SRF] surface water layer (ENVO:00010504)	5	3	7	<0.22	0.22
ERR594353	TARA_R100001015	SAMEA2621085	TARA_070	[SRF] surface water layer (ENVO:00010504)	5	3	7	<0.22	0.22
ERR594407	TARA_R100001039	SAMEA2621107	TARA_070	[MES] marine water layer (ENVO:01000295) within the mesopelagic zone (ENVO:00000213)	800	785	812	<0.22	0.22
ERR594364	TARA_R100001079	SAMEA2621151	TARA_072	[SRF] surface water layer (ENVO:00010504)	5	3	7	<0.22	0.22
ERR594354	TARA_R100001126	SAMEA2621213	TARA_076	[SRF] surface water layer (ENVO:00010504)	5	3	7	<0.22	0.22
ERR594355	TARA_R100001129	SAMEA2621229	TARA_076	[DCM] deep chlorophyll maximum layer (ENVO:01000326)	150	148	152	<0.22	0.22
ERR594412	TARA_R100001509	SAMEA2622331	TARA_109	[SRF] surface water layer (ENVO:00010504)	5	3	7	<0.22	0.22
ERR594360	TARA_A100001518	SAMEA2619854	TARA_032	[DCM] deep chlorophyll maximum layer (ENVO:01000326)	80	78	82	<0.22	0.22
ERR594406	TARA_S200002703	SAMEA2619747	TARA_022	[SRF] surface water layer (ENVO:00010504)	5	3	7	<0.22	0.22
ERR594378	TARA_S200002703	SAMEA2619747	TARA_022	[SRF] surface water layer (ENVO:00010504)	5	3	7	<0.22	0.22
ERR594400	TARA_R100000081	SAMEA2620014	TARA_038	[SRF] surface water layer (ENVO:00010504)	5	3	7	<0.22	0.22
ERR594374	TARA_R100000081	SAMEA2620014	TARA_038	[SRF] surface water layer (ENVO:00010504)	5	3	7	<0.22	0.22
ERR594386	TARA_R100000084	SAMEA2620027	TARA_038	[DCM] deep chlorophyll maximum layer (ENVO:01000326)	25	23	27	<0.22	0.22
ERR594399	TARA_R100000084	SAMEA2620027	TARA_038	[DCM] deep chlorophyll maximum layer (ENVO:01000326)	25	23	27	<0.22	0.22
ERR594356	TARA_R100000479	SAMEA2620078	TARA_039	[SRF] surface water layer (ENVO:00010504)	5	3	7	<0.22	0.22
ERR594365	TARA_R100000479	SAMEA2620078	TARA_039	[SRF] surface water layer (ENVO:00010504)	5	3	7	<0.22	0.22
ERR594363	TARA_R100000482	SAMEA2620094	TARA_039	[DCM] deep chlorophyll maximum layer (ENVO:01000326)	25	23	27	<0.22	0.22
ERR594397	TARA_R100000482	SAMEA2620094	TARA_039	[DCM] deep chlorophyll maximum layer (ENVO:01000326)	25	23	27	<0.22	0.22
ERR594361	TARA_R100001230	SAMEA2620879	TARA_065	[SRF] surface water layer (ENVO:00010504)	5	3	7	<0.22	0.22
ERR594359	TARA_R100001230	SAMEA2620879	TARA_065	[SRF] surface water layer (ENVO:00010504)	5	3	7	<0.22	0.22
ERR594414	TARA_R100001198	SAMEA2620925	TARA_065	[DCM] deep chlorophyll maximum layer (ENVO:01000326)	30	28	32	<0.22	0.22
ERR594382	TARA_R100001198	SAMEA2620925	TARA_065	[DCM] deep chlorophyll maximum layer (ENVO:01000326)	30	28	32	<0.22	0.22
ERR594395	TARA_R100000951	SAMEA2620991	TARA_067	[SRF] surface water layer (ENVO:00010504)	5	3	7	<0.22	0.22
ERR594404	TARA_R100000951	SAMEA2620991	TARA_067	[SRF] surface water layer (ENVO:00010504)	5	3	7	<0.22	0.22
ERR599382	TARA_R100000963	SAMEA2621010	TARA_068	[MES] marine water layer (ENVO:01000295) within the mesopelagic zone (ENVO:00000213)	700	696	705	<0.22	0.22
ERR594388	TARA_R100001086	SAMEA2621191	TARA_072	[MES] marine water layer (ENVO:01000295) within the mesopelagic zone (ENVO:00000213)	800	798	802	<0.22	0.22
ERR599370	TARA_R100001132	SAMEA2621247	TARA_076	[MES] marine water layer (ENVO:01000295) within the mesopelagic zone (ENVO:00000213)	800	798	802	<0.22	0.22
ERR599347	TARA_R100001132	SAMEA2621247	TARA_076	[MES] marine water layer (ENVO:01000295) within the mesopelagic zone (ENVO:00000213)	800	798	802	<0.22	0.22
ERR594411	TARA_R100001224	SAMEA2621271	TARA_078	[SRF] surface water layer (ENVO:00010504)	5	3	7	<0.22	0.22
ERR599374	TARA_R100001163	SAMEA2621285	TARA_078	[DCM] deep chlorophyll maximum layer (ENVO:01000326)	120	118	122	<0.22	0.22
ERR599361	TARA_R100001143	SAMEA2621300	TARA_078	[MES] marine water layer (ENVO:01000295) within the mesopelagic zone (ENVO:00000213)	800	798	802	<0.22	0.22
ERR599380	TARA_R100000657	SAMEA2622667	TARA_122	[SRF] surface water layer (ENVO:00010504)	5	3	7	<0.22	0.22
ERR599377	TARA_R100000664	SAMEA2622705	TARA_122	[DCM] deep chlorophyll maximum layer (ENVO:01000326)	115	112	117	<0.22	0.22
ERR599341	TARA_R100000687	SAMEA2622685	TARA_122	[MES] marine water layer (ENVO:01000295) within the mesopelagic zone (ENVO:00000213)	600	598	602	<0.22	0.22
ERR634968	TARA_R100001591	SAMEA2622725	TARA_123	[SRF] surface water layer (ENVO:00010504)	5	3	7	<0.22	0.22
ERR599378	TARA_R100001591	SAMEA2622725	TARA_123	[SRF] surface water layer (ENVO:00010504)	5	3	7	<0.22	0.22
ERR599348	TARA_R100001594	SAMEA2622752	TARA_123	[MIX] marine epipelagic wind mixed layer (ENVO:01000061)	150	148	152	<0.22	0.22
ERR599343	TARA_R100001594	SAMEA2622752	TARA_123	[MIX] marine epipelagic wind mixed layer (ENVO:01000061)	150	148	152	<0.22	0.22
ERR599354	TARA_R100000697	SAMEA2622788	TARA_124	[SRF] surface water layer (ENVO:00010504)	5	3	7	<0.22	0.22
ERR599367	TARA_R100000700	SAMEA2622810	TARA_124	[MIX] marine epipelagic wind mixed layer (ENVO:01000061)	120	118	122	<0.22	0.22
ERR599337	TARA_R100000805	SAMEA2622832	TARA_125	[SRF] surface water layer (ENVO:00010504)	5	3	7	<0.22	0.22
ERR599338	TARA_R100000808	SAMEA2622852	TARA_125	[MIX] marine epipelagic wind mixed layer (ENVO:01000061)	140	138	142	<0.22	0.22
ERR599383	TARA_X000001316	SAMEA2619625	TARA_011	[SRF] surface water layer (ENVO:00010504)	9	3	15	<0.22	0.22
ERR599350	TARA_A100001201	SAMEA2619872	TARA_033	[SRF] surface water layer (ENVO:00010504)	5	3	7	<0.22	0.22
ERR599372	TARA_R100000049	SAMEA2619992	TARA_037	[MES] marine water layer (ENVO:01000295) within the mesopelagic zone (ENVO:00000213)	600	596	605	<0.22	0.22
ERR599379	TARA_R100000093	SAMEA2620053	TARA_038	[MES] marine water layer (ENVO:01000295) within the mesopelagic zone (ENVO:00000213)	340	332	350	<0.22	0.22
ERR599360	TARA_R100000501	SAMEA2620120	TARA_039	[MES] marine water layer (ENVO:01000295) within the mesopelagic zone (ENVO:00000213)	270	262	280	<0.22	0.22
ERR599356	TARA_R100000388	SAMEA2620360	TARA_045	[SRF] surface water layer (ENVO:00010504)	5	3	7	<0.22	0.22
ERR599344	TARA_R100000426	SAMEA2620421	TARA_048	[SRF] surface water layer (ENVO:00010504)	5	3	7	<0.22	0.22
ERR599358	TARA_R100000231	SAMEA2620565	TARA_052	[SRF] surface water layer (ENVO:00010504)	5	3	7	<0.22	0.22
ERR599376	TARA_R100000353	SAMEA2620663	TARA_056	[SRF] surface water layer (ENVO:00010504)	5	3	7	<0.22	0.22
ERR599371	TARA_R100000365	SAMEA2620668	TARA_056	[MES] marine water layer (ENVO:01000295) within the mesopelagic zone (ENVO:00000213)	1000	990	1008	<0.22	0.22
ERR599362	TARA_R100000278	SAMEA2620755	TARA_058	[DCM] deep chlorophyll maximum layer (ENVO:01000326)	66	64	68	<0.22	0.22
ERR599339	TARA_R100000329	SAMEA2620783	TARA_062	[SRF] surface water layer (ENVO:00010504)	5	3	7	<0.22	0.22
ERR599351	TARA_R100000306	SAMEA2620824	TARA_064	[MES] marine water layer (ENVO:01000295) within the mesopelagic zone (ENVO:00000213)	1000	998	1002	<0.22	0.22
ERR599384	TARA_R100000541	SAMEA2621416	TARA_082	[SRF] surface water layer (ENVO:00010504)	5	3	7	<0.22	0.22
ERR599352	TARA_R100000935	SAMEA2621502	TARA_084	[SRF] surface water layer (ENVO:00010504)	5	3	7	<0.22	0.22
ERR599364	TARA_R100001369	SAMEA2621528	TARA_085	[SRF] surface water layer (ENVO:00010504)	5	3	7	<0.22	0.22
ERR599373	TARA_R100001244	SAMEA2621564	TARA_085	[MES] marine water layer (ENVO:01000295) within the mesopelagic zone (ENVO:00000213)	790	782	800	<0.22	0.22
ERR599342	TARA_R100001440	SAMEA2622112	TARA_100	[SRF] surface water layer (ENVO:00010504)	5	3	7	<0.22	0.22
ERR599375	TARA_R100001530	SAMEA2622166	TARA_100	[DCM] deep chlorophyll maximum layer (ENVO:01000326)	177	174	180	<0.22	0.22
ERR599359	TARA_R100001443	SAMEA2622142	TARA_100	[DCM] deep chlorophyll maximum layer (ENVO:01000326)	50	48	52	<0.22	0.22
ERR599353	TARA_R100001460	SAMEA2622190	TARA_102	[SRF] surface water layer (ENVO:00010504)	5	3	7	<0.22	0.22
ERR599346	TARA_R100001480	SAMEA2622212	TARA_102	[MES] marine water layer (ENVO:01000295) within the mesopelagic zone (ENVO:00000213)	480	478	482	<0.22	0.22
ERR599349	TARA_R100001463	SAMEA2622242	TARA_102	[DCM] deep chlorophyll maximum layer (ENVO:01000326)	40	38	42	<0.22	0.22
ERR599357	TARA_R100000654	SAMEA2622473	TARA_111	[SRF] surface water layer (ENVO:00010504)	5	3	7	<0.22	0.22
ERR599368	TARA_R100000656	SAMEA2622517	TARA_111	[MES] marine water layer (ENVO:01000295) within the mesopelagic zone (ENVO:00000213)	350	346	355	<0.22	0.22
ERR599369	TARA_R100000655	SAMEA2622497	TARA_111	[DCM] deep chlorophyll maximum layer (ENVO:01000326)	90	86	95	<0.22	0.22
ERR599363	TARA_R100000734	SAMEA2623290	TARA_137	[SRF] surface water layer (ENVO:00010504)	5	3	7	<0.22	0.22
ERR599366	TARA_R100000750	SAMEA2623327	TARA_137	[MES] marine water layer (ENVO:01000295) within the mesopelagic zone (ENVO:00000213)	375	370	379	<0.22	0.22
ERR599340	TARA_R100000742	SAMEA2623309	TARA_137	[DCM] deep chlorophyll maximum layer (ENVO:01000326)	40	38	42	<0.22	0.22
ERR599355	TARA_R100000773	SAMEA2623365	TARA_138	[SRF] surface water layer (ENVO:00010504)	5	3	7	<0.22	0.22
ERR599365	TARA_R100000789	SAMEA2623403	TARA_138	[MES] marine water layer (ENVO:01000295) within the mesopelagic zone (ENVO:00000213)	450	440	458	<0.22	0.22
ERR599345	TARA_R100000781	SAMEA2623385	TARA_138	[DCM] deep chlorophyll maximum layer (ENVO:01000326)	60	55	64	<0.22	0.22
ERR594408	TARA_E500000082	SAMEA2591107	TARA_023	[DCM] deep chlorophyll maximum layer (ENVO:01000326)	55	53	57	<0.22	0.22
ERR594390	TARA_R100000008	SAMEA2619923	TARA_034	[DCM] deep chlorophyll maximum layer (ENVO:01000326)	60	58	62	<0.22	0.22
ERR594379	TARA_R100001082	SAMEA2621173	TARA_072	[DCM] deep chlorophyll maximum layer (ENVO:01000326)	100	98	102	<0.22	0.22
ERR594409	TARA_R100000544	SAMEA2621448	TARA_082	[DCM] deep chlorophyll maximum layer (ENVO:01000326)	40	38	42	<0.22	0.22
ERR598970	TARA_B100000401	SAMEA2620786	TARA_064	[SRF] surface water layer (ENVO:00010504)	5	3	7	0.22	3
ERR599150	TARA_B100000401	SAMEA2620786	TARA_064	[SRF] surface water layer (ENVO:00010504)	5	3	7	0.22	3
ERR599088	TARA_B100000401	SAMEA2620786	TARA_064	[SRF] surface water layer (ENVO:00010504)	5	3	7	0.22	3
ERR599023	TARA_B100000405	SAMEA2620828	TARA_064	[DCM] deep chlorophyll maximum layer (ENVO:01000326)	65	63	67	0.22	3
ERR599025	TARA_B100000405	SAMEA2620828	TARA_064	[DCM] deep chlorophyll maximum layer (ENVO:01000326)	65	63	67	0.22	3
ERR598972	TARA_B100000405	SAMEA2620828	TARA_064	[DCM] deep chlorophyll maximum layer (ENVO:01000326)	65	63	67	0.22	3
ERR599021	TARA_B100000408	SAMEA2620815	TARA_064	[MES] marine water layer (ENVO:01000295) within the mesopelagic zone (ENVO:00000213)	1000	998	1002	0.22	3
ERR599164	TARA_B100000408	SAMEA2620815	TARA_064	[MES] marine water layer (ENVO:01000295) within the mesopelagic zone (ENVO:00000213)	1000	998	1002	0.22	3
ERR598979	TARA_B000000437	SAMEA2620855	TARA_065	[SRF] surface water layer (ENVO:00010504)	5	3	7	0.22	3
ERR599146	TARA_B000000437	SAMEA2620855	TARA_065	[SRF] surface water layer (ENVO:00010504)	5	3	7	0.22	3
ERR599110	TARA_B000000441	SAMEA2620890	TARA_065	[DCM] deep chlorophyll maximum layer (ENVO:01000326)	30	28	32	0.22	3
ERR598990	TARA_B000000441	SAMEA2620890	TARA_065	[DCM] deep chlorophyll maximum layer (ENVO:01000326)	30	28	32	0.22	3
ERR599018	TARA_B000000441	SAMEA2620890	TARA_065	[DCM] deep chlorophyll maximum layer (ENVO:01000326)	30	28	32	0.22	3
ERR598960	TARA_B000000460	SAMEA2620882	TARA_065	[MES] marine water layer (ENVO:01000295) within the mesopelagic zone (ENVO:00000213)	850	800	900	0.22	3
ERR599034	TARA_B000000460	SAMEA2620882	TARA_065	[MES] marine water layer (ENVO:01000295) within the mesopelagic zone (ENVO:00000213)	850	800	900	0.22	3
ERR599068	TARA_B000000475	SAMEA2620929	TARA_066	[SRF] surface water layer (ENVO:00010504)	5	3	7	0.22	3
ERR599173	TARA_B000000475	SAMEA2620929	TARA_066	[SRF] surface water layer (ENVO:00010504)	5	3	7	0.22	3
ERR598973	TARA_B000000475	SAMEA2620929	TARA_066	[SRF] surface water layer (ENVO:00010504)	5	3	7	0.22	3
ERR599107	TARA_B000000477	SAMEA2620950	TARA_066	[DCM] deep chlorophyll maximum layer (ENVO:01000326)	30	30	30	0.22	3
ERR598982	TARA_B000000477	SAMEA2620950	TARA_066	[DCM] deep chlorophyll maximum layer (ENVO:01000326)	30	30	30	0.22	3
ERR599144	TARA_B100000497	SAMEA2620970	TARA_067	[SRF] surface water layer (ENVO:00010504)	5	3	7	0.22	3
ERR598994	TARA_B100000497	SAMEA2620970	TARA_067	[SRF] surface water layer (ENVO:00010504)	5	3	7	0.22	3
ERR599174	TARA_B100000475	SAMEA2621013	TARA_068	[SRF] surface water layer (ENVO:00010504)	5	3	7	0.22	3
ERR599129	TARA_B100000475	SAMEA2621013	TARA_068	[SRF] surface water layer (ENVO:00010504)	5	3	7	0.22	3
ERR599171	TARA_B100000475	SAMEA2621013	TARA_068	[SRF] surface water layer (ENVO:00010504)	5	3	7	0.22	3
ERR599017	TARA_B100000482	SAMEA2621037	TARA_068	[DCM] deep chlorophyll maximum layer (ENVO:01000326)	50	48	52	0.22	3
ERR599103	TARA_B100000482	SAMEA2621037	TARA_068	[DCM] deep chlorophyll maximum layer (ENVO:01000326)	50	48	52	0.22	3
ERR599056	TARA_B100000482	SAMEA2621037	TARA_068	[DCM] deep chlorophyll maximum layer (ENVO:01000326)	50	48	52	0.22	3
ERR598947	TARA_B100000470	SAMEA2620995	TARA_068	[MES] marine water layer (ENVO:01000295) within the mesopelagic zone (ENVO:00000213)	700	696	705	0.22	3
ERR599131	TARA_B100000470	SAMEA2620995	TARA_068	[MES] marine water layer (ENVO:01000295) within the mesopelagic zone (ENVO:00000213)	700	696	705	0.22	3
ERR599165	TARA_B100000459	SAMEA2621066	TARA_070	[SRF] surface water layer (ENVO:00010504)	5	3	7	0.22	3
ERR599135	TARA_B100000459	SAMEA2621066	TARA_070	[SRF] surface water layer (ENVO:00010504)	5	3	7	0.22	3
ERR599044	TARA_B100000446	SAMEA2621092	TARA_070	[MES] marine water layer (ENVO:01000295) within the mesopelagic zone (ENVO:00000213)	800	785	812	0.22	3
ERR599149	TARA_B100000446	SAMEA2621092	TARA_070	[MES] marine water layer (ENVO:01000295) within the mesopelagic zone (ENVO:00000213)	800	785	812	0.22	3
ERR599126	TARA_B100000513	SAMEA2621198	TARA_076	[SRF] surface water layer (ENVO:00010504)	5	3	7	0.22	3
ERR599010	TARA_B100000513	SAMEA2621198	TARA_076	[SRF] surface water layer (ENVO:00010504)	5	3	7	0.22	3
ERR599148	TARA_B100000519	SAMEA2621216	TARA_076	[DCM] deep chlorophyll maximum layer (ENVO:01000326)	150	148	152	0.22	3
ERR599040	TARA_B100000519	SAMEA2621216	TARA_076	[DCM] deep chlorophyll maximum layer (ENVO:01000326)	150	148	152	0.22	3
ERR599000	TARA_B100000749	SAMEA2621232	TARA_076	[MES] marine water layer (ENVO:01000295) within the mesopelagic zone (ENVO:00000213)	800	798	802	0.22	3
ERR599154	TARA_B100000749	SAMEA2621232	TARA_076	[MES] marine water layer (ENVO:01000295) within the mesopelagic zone (ENVO:00000213)	800	798	802	0.22	3
ERR599006	TARA_B100000524	SAMEA2621254	TARA_078	[SRF] surface water layer (ENVO:00010504)	5	3	7	0.22	3
ERR599022	TARA_B100000524	SAMEA2621254	TARA_078	[SRF] surface water layer (ENVO:00010504)	5	3	7	0.22	3
ERR599101	TARA_B100000530	SAMEA2621272	TARA_078	[DCM] deep chlorophyll maximum layer (ENVO:01000326)	120	118	122	0.22	3
ERR599046	TARA_B100000530	SAMEA2621272	TARA_078	[DCM] deep chlorophyll maximum layer (ENVO:01000326)	120	118	122	0.22	3
ERR599159	TARA_B100000745	SAMEA2621287	TARA_078	[MES] marine water layer (ENVO:01000295) within the mesopelagic zone (ENVO:00000213)	800	798	802	0.22	3
ERR599124	TARA_B100000745	SAMEA2621287	TARA_078	[MES] marine water layer (ENVO:01000295) within the mesopelagic zone (ENVO:00000213)	800	798	802	0.22	3
ERR598955	TARA_X000000263	SAMEA2619376	TARA_004	[SRF] surface water layer (ENVO:00010504)	9	3	15	0.22	1.6
ERR599003	TARA_X000000263	SAMEA2619376	TARA_004	[SRF] surface water layer (ENVO:00010504)	9	3	15	0.22	1.6
ERR599095	TARA_X000000368	SAMEA2619399	TARA_004	[DCM] deep chlorophyll maximum layer (ENVO:01000326)	40	35	45	0.22	1.6
ERR598950	TARA_X000000368	SAMEA2619399	TARA_004	[DCM] deep chlorophyll maximum layer (ENVO:01000326)	40	35	45	0.22	1.6
ERR598993	TARA_A100000164	SAMEA2619667	TARA_018	[SRF] surface water layer (ENVO:00010504)	5	3	7	0.22	1.6
ERR599140	TARA_A100000164	SAMEA2619667	TARA_018	[SRF] surface water layer (ENVO:00010504)	5	3	7	0.22	1.6
ERR599073	TARA_S200000501	SAMEA2619678	TARA_018	[DCM] deep chlorophyll maximum layer (ENVO:01000326)	60	58	62	0.22	1.6
ERR599092	TARA_S200000501	SAMEA2619678	TARA_018	[DCM] deep chlorophyll maximum layer (ENVO:01000326)	60	58	62	0.22	1.6
ERR599043	TARA_E500000178	SAMEA2619766	TARA_025	[SRF] surface water layer (ENVO:00010504)	5	3	7	0.22	1.6
ERR598951	TARA_E500000178	SAMEA2619766	TARA_025	[SRF] surface water layer (ENVO:00010504)	5	3	7	0.22	1.6
ERR599153	TARA_E500000331	SAMEA2619782	TARA_025	[DCM] deep chlorophyll maximum layer (ENVO:01000326)	50	48	52	0.22	1.6
ERR599094	TARA_E500000331	SAMEA2619782	TARA_025	[DCM] deep chlorophyll maximum layer (ENVO:01000326)	50	48	52	0.22	1.6
ERR598969	TARA_A100001403	SAMEA2619802	TARA_031	[SRF] surface water layer (ENVO:00010504)	5	3	7	0.22	1.6
ERR599106	TARA_A100001403	SAMEA2619802	TARA_031	[SRF] surface water layer (ENVO:00010504)	5	3	7	0.22	1.6
ERR599041	TARA_A100001035	SAMEA2619818	TARA_032	[SRF] surface water layer (ENVO:00010504)	5	3	7	0.22	1.6
ERR599116	TARA_A100001035	SAMEA2619818	TARA_032	[SRF] surface water layer (ENVO:00010504)	5	3	7	0.22	1.6
ERR599155	TARA_A100001035	SAMEA2619818	TARA_032	[SRF] surface water layer (ENVO:00010504)	5	3	7	0.22	1.6
ERR599061	TARA_A100001037	SAMEA2619840	TARA_032	[DCM] deep chlorophyll maximum layer (ENVO:01000326)	80	78	82	0.22	1.6
ERR599097	TARA_A100001037	SAMEA2619840	TARA_032	[DCM] deep chlorophyll maximum layer (ENVO:01000326)	80	78	82	0.22	1.6
ERR599134	TARA_A100001234	SAMEA2619857	TARA_033	[SRF] surface water layer (ENVO:00010504)	5	3	7	0.22	1.6
ERR599049	TARA_A100001234	SAMEA2619857	TARA_033	[SRF] surface water layer (ENVO:00010504)	5	3	7	0.22	1.6
ERR598959	TARA_B100000003	SAMEA2619879	TARA_034	[SRF] surface water layer (ENVO:00010504)	5	3	7	0.22	1.6
ERR598991	TARA_B100000003	SAMEA2619879	TARA_034	[SRF] surface water layer (ENVO:00010504)	5	3	7	0.22	1.6
ERR599111	TARA_B100000029	SAMEA2619907	TARA_034	[DCM] deep chlorophyll maximum layer (ENVO:01000326)	60	58	62	0.22	1.6
ERR598975	TARA_B100000029	SAMEA2619907	TARA_034	[DCM] deep chlorophyll maximum layer (ENVO:01000326)	60	58	62	0.22	1.6
ERR599143	TARA_B100000034	SAMEA2619927	TARA_036	[SRF] surface water layer (ENVO:00010504)	5	3	7	0.22	1.6
ERR598966	TARA_B100000034	SAMEA2619927	TARA_036	[SRF] surface water layer (ENVO:00010504)	5	3	7	0.22	1.6
ERR599028	TARA_B100000035	SAMEA2619952	TARA_036	[DCM] deep chlorophyll maximum layer (ENVO:01000326)	17	15	19	0.22	1.6
ERR598974	TARA_B100000035	SAMEA2619952	TARA_036	[DCM] deep chlorophyll maximum layer (ENVO:01000326)	17	15	19	0.22	1.6
ERR599031	TARA_B100000315	SAMEA2619970	TARA_037	[MES] marine water layer (ENVO:01000295) within the mesopelagic zone (ENVO:00000213)	600	596	605	0.22	1.6
ERR599062	TARA_B100000315	SAMEA2619970	TARA_037	[MES] marine water layer (ENVO:01000295) within the mesopelagic zone (ENVO:00000213)	600	596	605	0.22	1.6
ERR599158	TARA_B100000066	SAMEA2620000	TARA_038	[SRF] surface water layer (ENVO:00010504)	5	3	7	0.22	1.6
ERR599102	TARA_B100000066	SAMEA2620000	TARA_038	[SRF] surface water layer (ENVO:00010504)	5	3	7	0.22	1.6
ERR598949	TARA_B100000073	SAMEA2620021	TARA_038	[DCM] deep chlorophyll maximum layer (ENVO:01000326)	25	23	27	0.22	1.6
ERR599082	TARA_B100000073	SAMEA2620021	TARA_038	[DCM] deep chlorophyll maximum layer (ENVO:01000326)	25	23	27	0.22	1.6
ERR599109	TARA_B100000071	SAMEA2620035	TARA_038	[MES] marine water layer (ENVO:01000295) within the mesopelagic zone (ENVO:00000213)	340	332	350	0.22	1.6
ERR599167	TARA_B100000071	SAMEA2620035	TARA_038	[MES] marine water layer (ENVO:01000295) within the mesopelagic zone (ENVO:00000213)	340	332	350	0.22	1.6
ERR599011	TARA_B100000282	SAMEA2620194	TARA_041	[SRF] surface water layer (ENVO:00010504)	5	3	7	0.22	1.6
ERR599074	TARA_B100000282	SAMEA2620194	TARA_041	[SRF] surface water layer (ENVO:00010504)	5	3	7	0.22	1.6
ERR598977	TARA_B100000287	SAMEA2620217	TARA_041	[DCM] deep chlorophyll maximum layer (ENVO:01000326)	60	58	62	0.22	1.6
ERR599053	TARA_B100000287	SAMEA2620217	TARA_041	[DCM] deep chlorophyll maximum layer (ENVO:01000326)	60	58	62	0.22	1.6
ERR599141	TARA_B100000123	SAMEA2620230	TARA_042	[SRF] surface water layer (ENVO:00010504)	5	3	7	0.22	1.6
ERR599075	TARA_B100000123	SAMEA2620230	TARA_042	[SRF] surface water layer (ENVO:00010504)	5	3	7	0.22	1.6
ERR599013	TARA_B100000131	SAMEA2620259	TARA_042	[DCM] deep chlorophyll maximum layer (ENVO:01000326)	80	78	82	0.22	1.6
ERR599130	TARA_B100000131	SAMEA2620259	TARA_042	[DCM] deep chlorophyll maximum layer (ENVO:01000326)	80	78	82	0.22	1.6
ERR599045	TARA_B100000161	SAMEA2620339	TARA_045	[SRF] surface water layer (ENVO:00010504)	5	3	7	0.22	1.6
ERR599054	TARA_B100000161	SAMEA2620339	TARA_045	[SRF] surface water layer (ENVO:00010504)	5	3	7	0.22	1.6
ERR599019	TARA_B100000242	SAMEA2620404	TARA_048	[SRF] surface water layer (ENVO:00010504)	5	3	7	0.22	1.6
ERR599138	TARA_B100000242	SAMEA2620404	TARA_048	[SRF] surface water layer (ENVO:00010504)	5	3	7	0.22	1.6
ERR599098	TARA_B100000212	SAMEA2620542	TARA_052	[SRF] surface water layer (ENVO:00010504)	5	3	7	0.22	1.6
ERR599139	TARA_B100000212	SAMEA2620542	TARA_052	[SRF] surface water layer (ENVO:00010504)	5	3	7	0.22	1.6
ERR599016	TARA_B100000214	SAMEA2620570	TARA_052	[DCM] deep chlorophyll maximum layer (ENVO:01000326)	75	73	77	0.22	1.6
ERR599002	TARA_B100000214	SAMEA2620570	TARA_052	[DCM] deep chlorophyll maximum layer (ENVO:01000326)	75	73	77	0.22	1.6
ERR599105	TARA_B100000424	SAMEA2621132	TARA_072	[SRF] surface water layer (ENVO:00010504)	5	3	7	0.22	3
ERR598984	TARA_B100000424	SAMEA2621132	TARA_072	[SRF] surface water layer (ENVO:00010504)	5	3	7	0.22	3
ERR599137	TARA_B100000427	SAMEA2621155	TARA_072	[DCM] deep chlorophyll maximum layer (ENVO:01000326)	100	98	102	0.22	3
ERR599133	TARA_B100000427	SAMEA2621155	TARA_072	[DCM] deep chlorophyll maximum layer (ENVO:01000326)	100	98	102	0.22	3
ERR599048	TARA_B100000508	SAMEA2621176	TARA_072	[MES] marine water layer (ENVO:01000295) within the mesopelagic zone (ENVO:00000213)	800	798	802	0.22	3
ERR599005	TARA_B100000508	SAMEA2621176	TARA_072	[MES] marine water layer (ENVO:01000295) within the mesopelagic zone (ENVO:00000213)	800	798	802	0.22	3
ERR599035	TARA_B100000768	SAMEA2621401	TARA_082	[SRF] surface water layer (ENVO:00010504)	5	3	7	0.22	3
ERR599009	TARA_B100000768	SAMEA2621401	TARA_082	[SRF] surface water layer (ENVO:00010504)	5	3	7	0.22	3
ERR599122	TARA_B100000767	SAMEA2621423	TARA_082	[DCM] deep chlorophyll maximum layer (ENVO:01000326)	40	38	42	0.22	3
ERR599027	TARA_B100000767	SAMEA2621423	TARA_082	[DCM] deep chlorophyll maximum layer (ENVO:01000326)	40	38	42	0.22	3
ERR598945	TARA_B100000780	SAMEA2621487	TARA_084	[SRF] surface water layer (ENVO:00010504)	5	3	7	0.22	3
ERR599059	TARA_B100000780	SAMEA2621487	TARA_084	[SRF] surface water layer (ENVO:00010504)	5	3	7	0.22	3
ERR599090	TARA_B100000787	SAMEA2621509	TARA_085	[SRF] surface water layer (ENVO:00010504)	5	3	7	0.22	3
ERR599176	TARA_B100000787	SAMEA2621509	TARA_085	[SRF] surface water layer (ENVO:00010504)	5	3	7	0.22	3
ERR599104	TARA_B100000795	SAMEA2621536	TARA_085	[DCM] deep chlorophyll maximum layer (ENVO:01000326)	90	80	98	0.22	3
ERR599008	TARA_B100000809	SAMEA2621551	TARA_085	[MES] marine water layer (ENVO:01000295) within the mesopelagic zone (ENVO:00000213)	790	782	800	0.22	3
ERR599125	TARA_B100000809	SAMEA2621551	TARA_085	[MES] marine water layer (ENVO:01000295) within the mesopelagic zone (ENVO:00000213)	790	782	800	0.22	3
ERR599120	TARA_B100001027	SAMEA2621990	TARA_098	[SRF] surface water layer (ENVO:00010504)	5	3	7	0.22	3
ERR599093	TARA_B100001027	SAMEA2621990	TARA_098	[SRF] surface water layer (ENVO:00010504)	5	3	7	0.22	3
ERR599042	TARA_B100001029	SAMEA2622021	TARA_098	[DCM] deep chlorophyll maximum layer (ENVO:01000326)	188	175	200	0.22	3
ERR599079	TARA_B100001029	SAMEA2622021	TARA_098	[DCM] deep chlorophyll maximum layer (ENVO:01000326)	188	175	200	0.22	3
ERR599085	TARA_B100001013	SAMEA2622048	TARA_098	[MES] marine water layer (ENVO:01000295) within the mesopelagic zone (ENVO:00000213)	488	475	500	0.22	3
ERR599071	TARA_B100001013	SAMEA2622048	TARA_098	[MES] marine water layer (ENVO:01000295) within the mesopelagic zone (ENVO:00000213)	488	475	500	0.22	3
ERR599063	TARA_B100000963	SAMEA2622097	TARA_100	[SRF] surface water layer (ENVO:00010504)	5	3	7	0.22	3
ERR599169	TARA_B100000963	SAMEA2622097	TARA_100	[SRF] surface water layer (ENVO:00010504)	5	3	7	0.22	3
ERR599163	TARA_B100000963	SAMEA2622097	TARA_100	[SRF] surface water layer (ENVO:00010504)	5	3	7	0.22	3
ERR599113	TARA_B100000965	SAMEA2622119	TARA_100	[DCM] deep chlorophyll maximum layer (ENVO:01000326)	50	48	52	0.22	3
ERR599081	TARA_B100000965	SAMEA2622119	TARA_100	[DCM] deep chlorophyll maximum layer (ENVO:01000326)	50	48	52	0.22	3
ERR598953	TARA_B100000959	SAMEA2622149	TARA_100	[DCM] deep chlorophyll maximum layer (ENVO:01000326)	177	174	180	0.22	3
ERR598981	TARA_B100000959	SAMEA2622149	TARA_100	[DCM] deep chlorophyll maximum layer (ENVO:01000326)	177	174	180	0.22	3
ERR598946	TARA_B100000959	SAMEA2622149	TARA_100	[DCM] deep chlorophyll maximum layer (ENVO:01000326)	177	174	180	0.22	3
ERR598943	TARA_B100000900	SAMEA2622173	TARA_102	[SRF] surface water layer (ENVO:00010504)	5	3	7	0.22	3
ERR598978	TARA_B100000900	SAMEA2622173	TARA_102	[SRF] surface water layer (ENVO:00010504)	5	3	7	0.22	3
ERR598962	TARA_B100000902	SAMEA2622219	TARA_102	[DCM] deep chlorophyll maximum layer (ENVO:01000326)	40	38	42	0.22	3
ERR599007	TARA_B100000902	SAMEA2622219	TARA_102	[DCM] deep chlorophyll maximum layer (ENVO:01000326)	40	38	42	0.22	3
ERR599168	TARA_B100000902	SAMEA2622219	TARA_102	[DCM] deep chlorophyll maximum layer (ENVO:01000326)	40	38	42	0.22	3
ERR599128	TARA_B100000953	SAMEA2622197	TARA_102	[MES] marine water layer (ENVO:01000295) within the mesopelagic zone (ENVO:00000213)	480	478	482	0.22	3
ERR599055	TARA_B100000953	SAMEA2622197	TARA_102	[MES] marine water layer (ENVO:01000295) within the mesopelagic zone (ENVO:00000213)	480	478	482	0.22	3
ERR599132	TARA_B100000953	SAMEA2622197	TARA_102	[MES] marine water layer (ENVO:01000295) within the mesopelagic zone (ENVO:00000213)	480	478	482	0.22	3
ERR598997	TARA_B100000925	SAMEA2622316	TARA_109	[SRF] surface water layer (ENVO:00010504)	5	3	7	0.22	3
ERR599118	TARA_B100000925	SAMEA2622316	TARA_109	[SRF] surface water layer (ENVO:00010504)	5	3	7	0.22	3
ERR599108	TARA_B100000927	SAMEA2622336	TARA_109	[DCM] deep chlorophyll maximum layer (ENVO:01000326)	30	28	32	0.22	3
ERR598952	TARA_B100000927	SAMEA2622336	TARA_109	[DCM] deep chlorophyll maximum layer (ENVO:01000326)	30	28	32	0.22	3
ERR599065	TARA_B100000927	SAMEA2622336	TARA_109	[DCM] deep chlorophyll maximum layer (ENVO:01000326)	30	28	32	0.22	3
ERR599067	TARA_B100000929	SAMEA2622362	TARA_109	[MES] marine water layer (ENVO:01000295) within the mesopelagic zone (ENVO:00000213)	380	378	382	0.22	3
ERR598971	TARA_B100000929	SAMEA2622362	TARA_109	[MES] marine water layer (ENVO:01000295) within the mesopelagic zone (ENVO:00000213)	380	378	382	0.22	3
ERR599172	TARA_B100000097	SAMEA2620097	TARA_039	[MES] marine water layer (ENVO:01000295) within the mesopelagic zone (ENVO:00000213)	270	262	280	0.22	1.6
ERR599037	TARA_B100000097	SAMEA2620097	TARA_039	[MES] marine water layer (ENVO:01000295) within the mesopelagic zone (ENVO:00000213)	270	262	280	0.22	1.6
ERR599145	TARA_B100000085	SAMEA2620081	TARA_039	[DCM] deep chlorophyll maximum layer (ENVO:01000326)	25	23	27	0.22	1.6
ERR599039	TARA_B100001109	SAMEA2622376	TARA_110	[SRF] surface water layer (ENVO:00010504)	5	3	7	0.22	3
ERR599014	TARA_B100001113	SAMEA2622402	TARA_110	[DCM] deep chlorophyll maximum layer (ENVO:01000326)	50	48	52	0.22	3
ERR599020	TARA_B100001079	SAMEA2622429	TARA_110	[MES] marine water layer (ENVO:01000295) within the mesopelagic zone (ENVO:00000213)	380	376	385	0.22	3
ERR599077	TARA_B100000575	SAMEA2622452	TARA_111	[SRF] surface water layer (ENVO:00010504)	5	3	7	0.22	3
ERR598961	TARA_B100000579	SAMEA2622478	TARA_111	[DCM] deep chlorophyll maximum layer (ENVO:01000326)	90	86	95	0.22	3
ERR599086	TARA_B100000586	SAMEA2622499	TARA_111	[MES] marine water layer (ENVO:01000295) within the mesopelagic zone (ENVO:00000213)	350	346	355	0.22	3
ERR598954	TARA_B100000941	SAMEA2622518	TARA_112	[SRF] surface water layer (ENVO:00010504)	5	3	7	0.22	3
ERR598957	TARA_B100000945	SAMEA2622545	TARA_112	[DCM] deep chlorophyll maximum layer (ENVO:01000326)	155	151	160	0.22	3
ERR599072	TARA_B100000949	SAMEA2622568	TARA_112	[MES] marine water layer (ENVO:01000295) within the mesopelagic zone (ENVO:00000213)	696	691	700	0.22	3
ERR598992	TARA_B100001115	SAMEA2622652	TARA_122	[SRF] surface water layer (ENVO:00010504)	5	3	7	0.22	3
ERR598948	TARA_B100000700	SAMEA2622690	TARA_122	[DCM] deep chlorophyll maximum layer (ENVO:01000326)	115	112	117	0.22	3
ERR598999	TARA_B100000678	SAMEA2622673	TARA_122	[MES] marine water layer (ENVO:01000295) within the mesopelagic zone (ENVO:00000213)	600	598	602	0.22	3
ERR599033	TARA_B100000678	SAMEA2622673	TARA_122	[MES] marine water layer (ENVO:01000295) within the mesopelagic zone (ENVO:00000213)	600	598	602	0.22	3
ERR599083	TARA_B100000678	SAMEA2622673	TARA_122	[MES] marine water layer (ENVO:01000295) within the mesopelagic zone (ENVO:00000213)	600	598	602	0.22	3
ERR599096	TARA_B100000678	SAMEA2622673	TARA_122	[MES] marine water layer (ENVO:01000295) within the mesopelagic zone (ENVO:00000213)	600	598	602	0.22	3
ERR599160	TARA_B100000683	SAMEA2622710	TARA_123	[SRF] surface water layer (ENVO:00010504)	5	3	7	0.22	3
ERR599117	TARA_B100000686	SAMEA2622733	TARA_123	[MIX] marine epipelagic wind mixed layer (ENVO:01000061)	150	148	152	0.22	3
ERR598998	TARA_B100000686	SAMEA2622733	TARA_123	[MIX] marine epipelagic wind mixed layer (ENVO:01000061)	150	148	152	0.22	3
ERR598956	TARA_B100000686	SAMEA2622733	TARA_123	[MIX] marine epipelagic wind mixed layer (ENVO:01000061)	150	148	152	0.22	3
ERR599157	TARA_B100000686	SAMEA2622733	TARA_123	[MIX] marine epipelagic wind mixed layer (ENVO:01000061)	150	148	152	0.22	3
ERR599080	TARA_B100000674	SAMEA2622759	TARA_124	[SRF] surface water layer (ENVO:00010504)	5	3	7	0.22	3
ERR599036	TARA_B100000674	SAMEA2622759	TARA_124	[SRF] surface water layer (ENVO:00010504)	5	3	7	0.22	3
ERR599069	TARA_B100000674	SAMEA2622759	TARA_124	[SRF] surface water layer (ENVO:00010504)	5	3	7	0.22	3
ERR599151	TARA_B100000674	SAMEA2622759	TARA_124	[SRF] surface water layer (ENVO:00010504)	5	3	7	0.22	3
ERR599091	TARA_B100001121	SAMEA2622817	TARA_125	[SRF] surface water layer (ENVO:00010504)	5	3	7	0.22	3
ERR599114	TARA_B100001121	SAMEA2622817	TARA_125	[SRF] surface water layer (ENVO:00010504)	5	3	7	0.22	3
ERR599119	TARA_B100001121	SAMEA2622817	TARA_125	[SRF] surface water layer (ENVO:00010504)	5	3	7	0.22	3
ERR599066	TARA_B100001121	SAMEA2622817	TARA_125	[SRF] surface water layer (ENVO:00010504)	5	3	7	0.22	3
ERR599156	TARA_B100001123	SAMEA2622837	TARA_125	[MIX] marine epipelagic wind mixed layer (ENVO:01000061)	140	138	142	0.22	3
ERR599015	TARA_B100001971	SAMEA2623314	TARA_137	[MES] marine water layer (ENVO:01000295) within the mesopelagic zone (ENVO:00000213)	375	370	379	0.22	3
ERR599076	TARA_B100001971	SAMEA2623314	TARA_137	[MES] marine water layer (ENVO:01000295) within the mesopelagic zone (ENVO:00000213)	375	370	379	0.22	3
ERR599127	TARA_B100001971	SAMEA2623314	TARA_137	[MES] marine water layer (ENVO:01000295) within the mesopelagic zone (ENVO:00000213)	375	370	379	0.22	3
ERR599152	TARA_B100001971	SAMEA2623314	TARA_137	[MES] marine water layer (ENVO:01000295) within the mesopelagic zone (ENVO:00000213)	375	370	379	0.22	3
ERR598987	TARA_B100001964	SAMEA2623295	TARA_137	[DCM] deep chlorophyll maximum layer (ENVO:01000326)	40	38	42	0.22	3
ERR599070	TARA_B100001964	SAMEA2623295	TARA_137	[DCM] deep chlorophyll maximum layer (ENVO:01000326)	40	38	42	0.22	3
ERR599147	TARA_B100001964	SAMEA2623295	TARA_137	[DCM] deep chlorophyll maximum layer (ENVO:01000326)	40	38	42	0.22	3
ERR599099	TARA_B100001964	SAMEA2623295	TARA_137	[DCM] deep chlorophyll maximum layer (ENVO:01000326)	40	38	42	0.22	3
ERR599004	TARA_B100002003	SAMEA2623390	TARA_138	[MES] marine water layer (ENVO:01000295) within the mesopelagic zone (ENVO:00000213)	450	440	458	0.22	3
ERR599060	TARA_B100002003	SAMEA2623390	TARA_138	[MES] marine water layer (ENVO:01000295) within the mesopelagic zone (ENVO:00000213)	450	440	458	0.22	3
ERR599051	TARA_B100002003	SAMEA2623390	TARA_138	[MES] marine water layer (ENVO:01000295) within the mesopelagic zone (ENVO:00000213)	450	440	458	0.22	3
ERR599175	TARA_B100002003	SAMEA2623390	TARA_138	[MES] marine water layer (ENVO:01000295) within the mesopelagic zone (ENVO:00000213)	450	440	458	0.22	3
ERR599161	TARA_B100000676	SAMEA2622796	TARA_124	[MIX] marine epipelagic wind mixed layer (ENVO:01000061)	120	118	122	0.22	3
ERR599089	TARA_B100000676	SAMEA2622796	TARA_124	[MIX] marine epipelagic wind mixed layer (ENVO:01000061)	120	118	122	0.22	3
ERR598988	TARA_B100000676	SAMEA2622796	TARA_124	[MIX] marine epipelagic wind mixed layer (ENVO:01000061)	120	118	122	0.22	3
ERR599084	TARA_B100000676	SAMEA2622796	TARA_124	[MIX] marine epipelagic wind mixed layer (ENVO:01000061)	120	118	122	0.22	3
ERR599057	TARA_B000000609	SAMEA2620651	TARA_056	[SRF] surface water layer (ENVO:00010504)	5	3	7	0.22	3
ERR599112	TARA_B100000378	SAMEA2620666	TARA_056	[MES] marine water layer (ENVO:01000295) within the mesopelagic zone (ENVO:00000213)	1000	990	1008	0.22	3
ERR599038	TARA_B100000609	SAMEA2622901	TARA_128	[SRF] surface water layer (ENVO:00010504)	5	3	7	0.22	3
ERR599032	TARA_B100000614	SAMEA2622923	TARA_128	[DCM] deep chlorophyll maximum layer (ENVO:01000326)	40	38	42	0.22	3
ERR599142	TARA_B100001248	SAMEA2623059	TARA_132	[SRF] surface water layer (ENVO:00010504)	5	3	7	0.22	3
ERR598995	TARA_B100001250	SAMEA2623079	TARA_132	[DCM] deep chlorophyll maximum layer (ENVO:01000326)	115	111	120	0.22	3
ERR598980	TARA_B100001245	SAMEA2623098	TARA_132	[MES] marine water layer (ENVO:01000295) within the mesopelagic zone (ENVO:00000213)	550	546	555	0.22	3
ERR599052	TARA_B100001093	SAMEA2623116	TARA_133	[SRF] surface water layer (ENVO:00010504)	5	3	7	0.22	3
ERR598942	TARA_B100001094	SAMEA2623135	TARA_133	[DCM] deep chlorophyll maximum layer (ENVO:01000326)	45	43	47	0.22	3
ERR599115	TARA_B100001105	SAMEA2623155	TARA_133	[MES] marine water layer (ENVO:01000295) within the mesopelagic zone (ENVO:00000213)	650	646	655	0.22	3
ERR598989	TARA_B100001287	SAMEA2623275	TARA_137	[SRF] surface water layer (ENVO:00010504)	5	3	7	0.22	3
ERR599030	TARA_B100001989	SAMEA2623350	TARA_138	[SRF] surface water layer (ENVO:00010504)	5	3	7	0.22	3
ERR599087	TARA_B100001996	SAMEA2623370	TARA_138	[DCM] deep chlorophyll maximum layer (ENVO:01000326)	60	55	64	0.22	3
ERR599162	TARA_B100002019	SAMEA2623426	TARA_140	[SRF] surface water layer (ENVO:00010504)	5	3	7	0.22	3
ERR599029	TARA_B100001939	SAMEA2623446	TARA_141	[SRF] surface water layer (ENVO:00010504)	5	3	7	0.22	3
ERR599136	TARA_B100002051	SAMEA2623463	TARA_142	[SRF] surface water layer (ENVO:00010504)	5	3	7	0.22	3
ERR599100	TARA_B100002052	SAMEA2623488	TARA_142	[DCM] deep chlorophyll maximum layer (ENVO:01000326)	125	121	130	0.22	3
ERR598985	TARA_B100002049	SAMEA2623513	TARA_142	[MES] marine water layer (ENVO:01000295) within the mesopelagic zone (ENVO:00000213)	640	636	645	0.22	3
ERR598983	TARA_B100001142	SAMEA2623627	TARA_145	[SRF] surface water layer (ENVO:00010504)	5	3	7	0.22	3
ERR599166	TARA_B100001146	SAMEA2623649	TARA_145	[MES] marine water layer (ENVO:01000295) within the mesopelagic zone (ENVO:00000213)	590	582	600	0.22	3
ERR598968	TARA_B100001540	SAMEA2623673	TARA_146	[SRF] surface water layer (ENVO:00010504)	5	3	7	0.22	3
ERR599047	TARA_B100001167	SAMEA2623693	TARA_146	[MES] marine water layer (ENVO:01000295) within the mesopelagic zone (ENVO:00000213)	640	630	648	0.22	3
ERR599123	TARA_B100001741	SAMEA2623734	TARA_148	[SRF] surface water layer (ENVO:00010504)	5	3	7	0.22	3
ERR598958	TARA_B100001750	SAMEA2623756	TARA_148b	[MES] marine water layer (ENVO:01000295) within the mesopelagic zone (ENVO:00000213)	250	240	258	0.22	3
ERR598963	TARA_B100001758	SAMEA2623774	TARA_149	[SRF] surface water layer (ENVO:00010504)	5	3	7	0.22	3
ERR598964	TARA_B100001765	SAMEA2623794	TARA_149	[MES] marine water layer (ENVO:01000295) within the mesopelagic zone (ENVO:00000213)	740	732	750	0.22	3
ERR599170	TARA_B100001769	SAMEA2623808	TARA_150	[SRF] surface water layer (ENVO:00010504)	5	3	7	0.22	3
ERR598996	TARA_B100001778	SAMEA2623826	TARA_150	[DCM] deep chlorophyll maximum layer (ENVO:01000326)	40	38	42	0.22	3
ERR598976	TARA_B100001564	SAMEA2623850	TARA_151	[SRF] surface water layer (ENVO:00010504)	5	3	7	0.22	3
ERR598986	TARA_B100001559	SAMEA2623868	TARA_151	[DCM] deep chlorophyll maximum layer (ENVO:01000326)	80	70	88	0.22	3
ERR599078	TARA_B100001173	SAMEA2623886	TARA_152	[SRF] surface water layer (ENVO:00010504)	5	3	7	0.22	3
ERR599001	TARA_B100002029	SAMEA2623919	TARA_152	[MIX] marine epipelagic wind mixed layer (ENVO:01000061)	5-160	5	160	0.22	3
ERR598944	TARA_B100001179	SAMEA2623907	TARA_152	[MES] marine water layer (ENVO:01000295) within the mesopelagic zone (ENVO:00000213)	800	790	808	0.22	3
ERR315862	TARA_A100001015	SAMEA2591108	TARA_030	[SRF] surface water layer (ENVO:00010504)	5	3	7	0.22	1.6
ERR315861	TARA_E500000075	SAMEA2591084	TARA_023	[SRF] surface water layer (ENVO:00010504)	5	3	7	0.22	1.6
ERR315858	TARA_E500000075	SAMEA2591084	TARA_023	[SRF] surface water layer (ENVO:00010504)	5	3	7	0.22	1.6
ERR315860	TARA_E500000081	SAMEA2591098	TARA_023	[DCM] deep chlorophyll maximum layer (ENVO:01000326)	55	53	57	0.22	1.6
ERR315859	TARA_E500000081	SAMEA2591098	TARA_023	[DCM] deep chlorophyll maximum layer (ENVO:01000326)	55	53	57	0.22	1.6
ERR315863	TARA_A100001015	SAMEA2591108	TARA_030	[SRF] surface water layer (ENVO:00010504)	5	3	7	0.22	1.6
ERR318620	TARA_A100001011	SAMEA2591122	TARA_030	[DCM] deep chlorophyll maximum layer (ENVO:01000326)	70	66	75	0.22	1.6
ERR318618	TARA_A100001011	SAMEA2591122	TARA_030	[DCM] deep chlorophyll maximum layer (ENVO:01000326)	70	66	75	0.22	1.6

## Sheet: paired data
Data Set S2. Tara Ocean metagenomic datasets analyzed in this study and the calculated RPKM data of citromicrobial hosts and their prophages.
	JL1455-φC&φE	1A10434-φA1&φD3	1A08412-φA5	RCC1878-φB1	JL2201-φA3&φA4&φB3&φB5	1K00017-φB4	1A09559-φD1&φD2	1A07757-φA2&φB2	φA1	φA2	φA3	φA4	φA5	φB1	φB2	φB3	φB4	φB5	φC	φD1	φD2	φD3	φE
ERR594361	0.000261216	0.000234841	0.000233378	0.000274505	0.000187709	0.000240677	0.000495311	0.000268375	0	0	0	0.000525038	0	0.00162412	0	0	0	0	0	0	0	0.00107442	0
ERR594414	0.00490107	0.00588181	0.00676608	0.0468869	0.005561	0.00869736	0.00683996	0.00922523	0.000545381	0.000543917	0	0.00108738	0.00271132	0.00280303	0	0	0.00110579	0	0.000523388	0	0	0.0011126	0
ERR594385	0.000663997	0.000451864	0.000546177	0.00223289	0.000503135	0.000452341	0.000970849	0.000459277	0	0	0	0	0	0	0	0	0	0	0	0	0	0	0
ERR594392	0.000190572	0.000144021	0.000170201	0.000176406	0.000167941	0.000143424	0.000348144	0.000127365	0	0	0	0	0	0.000959413	0	0.000635382	0	0	0	0	0	0	0
ERR599351	0.0264435	0.00967362	0.0169022	0.0796498	0.0113671	0.0274043	0.0165314	0.0156047	0	0	0	0	0	0.00176023	0	0.0017486	0.00115735	0	0	0	0	0.00116447	0.000806103
ERR594394	0.00354299	0.00049444	0.0010853	0.00306515	0.00079336	0.0020636	0.00169594	0.000745109	0	0	0	0	0	0.00127672	0.000632452	0.000634141	0	0	0	0	0	0	0
ERR599358	0.00882427	0.000574506	0.000901167	0.00259699	0.000689474	0.00168157	0.00244216	0.000552891	0.000597783	0	0	0.000297966	0	0.033796	0.0197855	0.0164811	0.00757526	0.00530303	0	0	0	0	0
ERR599376	0.00384577	0.000390157	0.000378708	0.00059297	0.000389451	0.000363851	0.00110458	0.000309885	0	0	0	0	0	0	0	0	0.000273698	0	0	0	0	0	0.000508354
ERR599371	0.120827	0.0745269	0.0995966	0.623682	0.0751525	0.164023	0.0972063	0.114342	0.000601564	0.000599949	0.00149447	0.00239881	0.00179438	0.0015459	0	0	0.00243942	0.00156958	0.000865959	0	0	0.0159538	0
ERR599344	0.00213109	0.0011513	0.00132719	0.00956947	0.00114892	0.00228387	0.00210271	0.00160747	0	0	0	0	0	0.0365881	0.0139677	0.014005	0.00893846	0.0074979	0	0.000356748	0.000353241	0.00133236	0.000614885
ERR599356	0.00753295	0.00204683	0.00226915	0.022382	0.00214577	0.00434652	0.00352454	0.0034655	0	0.00145162	0	0.000967347	0	0.0610933	0.0195172	0.0257621	0.0181989	0.01114	0	0.00185513	0.00104965	0.00247444	0.00137034
ERR594398	0.0119624	0.00161962	0.00225853	0.0194672	0.00175615	0.00392421	0.00371292	0.00294246	0.00165399	0.00274924	0.0016436	0.00219849	0.00164454	0.0674398	0.0218976	0.0405342	0.0173267	0.00920646	0	0.00843229	0.00656024	0.00956022	0.000519063
ERR594413	0.0386839	0.00417437	0.00396542	0.0448179	0.00416463	0.00846559	0.00621145	0.00744205	0	0	0	0.000952769	0	0.0174378	0.00583991	0.0102471	0.00339115	0.00324175	0	0	0	0.00146229	0.00179959
ERR594372	0.0230833	0.000631127	0.000925857	0.00363207	0.000718697	0.00134873	0.00218644	0.000586055	0	0	0	0	0	0	0	0	0	0	0	0	0	0	0
ERR594373	0.0230833	0.000631127	0.000925857	0.00363207	0.000718697	0.00134873	0.00218644	0.000586055	0	0	0	0	0	0	0	0	0	0	0	0	0	0	0
ERR594384	0.140696	0.00226669	0.0023446	0.0182448	0.00210315	0.00261128	0.00653978	0.00280335	0.00101744	0.00135294	0.000337017	0.00101429	0.00101162	0.0268433	0.00518081	0.00831144	0.00412583	0.00601724	0	0.00518706	0.00183431	0.00415122	0.0102175
ERR594356	0.0147691	0.000296406	0.000276269	0.000892293	0.000340171	0.000392604	0.00111026	0.000230508	0	0	0	0	0	0	0	0	0	0	0	0	0	0.00109685	0.231331
ERR599360	0.0132333	0.00118563	0.00297596	0.00673161	0.00163523	0.00469621	0.005276	0.000933206	0	0	0	0	0	0.000906192	0	0	0	0	0	0	0	0	0.000553324
ERR594400	0.00686547	0.000206847	0.000189436	0.000978986	0.000219754	0.000153275	0.000465273	0.000124667	0	0.00053366	0	0	0	0	0	0	0	0	0	0	0	0	0.0478591
ERR594386	0.0123922	0.000285004	0.000272738	0.00134155	0.000444837	0.000284227	0.000584935	0.000183162	0.00132381	0	0.00065775	0.00197956	0.00263249	0	0	0	0	0	0	0	0	0	0.00249267
ERR599379	0.00872061	0.00100342	0.0023448	0.00618796	0.0011711	0.00404196	0.00345712	0.00105738	0.00395515	0.000876561	0.000436702	0.000876199	0.0161671	0	0	0	0.000445517	0	0	0.00192038	0.00095075	0	0.0103435
ERR594402	0.0064485	0.00043791	0.000494523	0.00115213	0.000449374	0.000916788	0.00102561	0.000444073	0	0	0	0	0	0	0	0	0	0	0	0	0	0	0
ERR594369	0.00918234	0.000285519	0.000295728	0.000598251	0.00031271	0.000239359	0.000584471	0.000239242	0.000857616	0	0	0	0	0	0.0004367	0	0	0	0	0	0	0	0.000403712
ERR599372	0.0098068	0.00132601	0.00390417	0.00806408	0.00237664	0.0063675	0.00496544	0.00174359	0	0	0	0	0	0.000617857	0	0.000306887	0	0	0	0	0	0	0.00198064
ERR594405	0.00168954	0.000371208	0.000326975	0.000527799	0.000332253	0.000396543	0.000762769	0.000322059	0	0	0	0	0	0	0	0	0	0	0	0	0	0	0
ERR594352	0.0589615	0.000465196	0.000311343	0.000598618	0.00039056	0.000237694	0.000812209	0.000211803	0	0	0	0	0	0	0	0	0	0	0	0	0	0	0
ERR594358	0.0526744	0.000422047	0.000235922	0.000578231	0.000416855	0.000311518	0.000666744	0.00030078	0	0	0	0	0	0.00186982	0	0	0.000368821	0.000759388	0	0	0.000393539	0	0.0126731
ERR594396	0.0541437	0.000503773	0.000301393	0.000968377	0.000381024	0.000288945	0.000659066	0.000260285	0	0.000281751	0.000280736	0	0	0	0	0	0	0	0	0.000925894	0	0	0.00585147
ERR594375	0.0781986	0.000507533	0.000311689	0.000859599	0.000497803	0.00033404	0.000637554	0.000254447	0	0	0	0	0	0	0	0	0	0	0	0	0	0	0.00242536
ERR594408	0.0822785	0.000540541	0.000221972	0.00117513	0.00039893	0.00027434	0.000529844	0.000252481	0	0	0	0	0	0	0	0	0	0	0	0	0	0	0
ERR594387	0.00049188	0.000932489	0.00107258	0.00828394	0.000800268	0.000761035	0.00210627	0.00145575	0	0	0.00248916	0	0.000830192	0	0	0	0	0	0	0	0	0	0
ERR594412	0.000515001	0.000566742	0.000940681	0.00513812	0.000526309	0.000791781	0.00175257	0.0008489	0.0110517	0.0116518	0.0141201	0.0192019	0.0828849	0	0.000643148	0	0	0	0	0	0	0	0
ERR599355	0.00154297	0.00170955	0.00233193	0.0190515	0.00186452	0.002091	0.00299101	0.00348814	0.000329287	0.000985209	0.00130888	0.00229787	0.00163703	0	0	0	0.00066765	0	0.000316009	0	0	0	0
ERR599365	0.00283145	0.00116056	0.001601	0.0107005	0.00275797	0.0019549	0.00288376	0.00137786	0.00506763	0.0161729	0.00772158	0.00673591	0.0272088	0	0	0	0	0	0	0	0	0.00137842	0.000954209
ERR599345	0.000833935	0.000573924	0.000614022	0.00486989	0.000875033	0.000873599	0.00120555	0.000563087	0.00077737	0.00348877	0.00270371	0.00116244	0.00309171	0	0	0	0	0	0.000373011	0	0	0.000396465	0
ERR599363	0.000623847	0.000749951	0.000846257	0.00543073	0.00073895	0.000876758	0.00138736	0.00127768	0.000391686	0.000390634	0	0.000780945	0	0	0	0	0	0	0	0	0	0	0
ERR599366	0.00469075	0.00362907	0.003713	0.0207483	0.00408794	0.00477623	0.00684774	0.00404938	0.000939435	0	0	0	0.00186813	0	0	0	0	0	0	0.0010263	0	0.000958241	0.00309559
ERR599340	0.000987043	0.000739629	0.000755343	0.00401956	0.000865244	0.000788956	0.00131218	0.000689437	0	0	0	0	0	0	0	0	0	0	0	0	0	0	0
ERR594370	0.0927443	0.00053298	0.000367008	0.00110395	0.000370556	0.000376672	0.000864946	0.000257994	0.000464854	0.000463606	0.000461936	0	0.00369758	0	0	0	0.000471259	0	0	0	0	0	0.100221
ERR594390	1.05304	0.00523412	0.00196872	0.00944559	0.00345841	0.0032107	0.00975235	0.00138988	0	0	0	0	0	0	0	0	0	0	0	0	0	0	0.00101759
ERR599350	0.0760232	0.000654695	0.000315568	0.000617978	0.000365822	0.000274086	0.00054501	0.000237117	0	0	0	0	0.000590457	0	0	0	0	0	0	0	0	0	0.00251593
ERR594393	0.0433639	0.00032528	8.62008e-05	0.000427294	0.000224838	0.000116098	0.000302175	7.88402e-05	0	0	0	0	0	0	0	0	0	0	0	0	0	0	0.00613315
ERR594360	0.346429	0.00144859	0.000389656	0.00185639	0.000956236	0.00061227	0.00157241	0.000296986	0.000532764	0	0	0	0.00158916	0	0	0	0	0	0	0	0.000288152	0	0.0245776
ERR594401	0.154849	0.000931572	0.000368007	0.00129974	0.000656044	0.000513868	0.00096753	0.000292598	0.000493267	0.000491942	0.00049017	0	0.00392358	0.00101407	0.000502345	0	0	0	0	0.000538875	0	0	0.0134675
ERR599384	0.000696368	0.000563949	0.000601365	0.00101446	0.000562674	0.000948881	0.00089631	0.000540329	0.000979629	0.00130266	0.0045429	0.00358085	0.0162338	0	0	0	0	0	0	0	0	0	0
ERR594409	0.000693262	0.000533898	0.000525965	0.00208575	0.00052082	0.000666428	0.000938964	0.000499971	0.00146842	0.00036612	0.00182401	0.000731937	0.00547511	0	0	0	0	0	0	0	0	0	0
ERR594362	0.000139897	0.000157453	0.000156472	0.000168812	0.000195158	0.000118132	0.000328655	0.000133162	0	0.00206808	0.00206063	0.00137815	0.00996535	0.00923666	0.00281575	0.00705816	0.00455481	0.0014428	0	0.000377563	0	0.00282021	0
ERR594389	0.0005794	0.000537978	0.000530094	0.00207068	0.000567241	0.000771024	0.000842134	0.000714249	0.00129097	0.000321876	0.000641433	0.000965229	0.00320898	0.00298577	0.00164341	0.00065912	0.00032719	0.000673671	0	0	0	0.00197522	0
ERR594395	0.000143996	7.54002e-05	0.000166512	0.000218729	0.000100873	0.000150389	0.000280992	9.13762e-05	0.00282459	0	0.00210514	0.00070396	0.00561689	0	0	0.00144213	0	0	0	0	0	0	0
ERR594415	0.000817266	0.000399413	0.000481979	0.00235542	0.000309159	0.000533693	0.00097907	0.000330971	0.00117967	0.000784333	0.00234452	0.00235203	0.0117293	0	0	0	0	0	0	0	0	0	0
ERR594391	0.00118447	0.000401626	0.000720496	0.00191934	0.000410833	0.000847604	0.00120685	0.00035944	0.00275894	0.00206365	0.00616865	0.00446939	0.016459	0	0	0	0.00069924	0	0	0	0	0	0
ERR599382	0.00166181	0.000887561	0.00179523	0.00589653	0.0011958	0.00304408	0.00228777	0.00100237	0.00133062	0.00132704	0.00165283	0.00431111	0.0145531	0	0	0	0	0	0	0	0	0	0
ERR594411	0.00179606	0.00109312	0.00154632	0.00238486	0.00132861	0.001373	0.00365629	0.000656049	0.144853	0.137507	0.261789	0.254037	1.04693	0.00295262	0.0050148	0.00167606	0.00416002	0.00342613	0	0	0	0	0
ERR599374	0.00940455	0.00148958	0.00248417	0.00668073	0.00239395	0.00331773	0.00527736	0.00118073	0.0095787	0.00818827	0.0146858	0.0100947	0.060137	0	0	0	0	0	0	0	0	0	0
ERR599361	0.0131783	0.00257607	0.00936409	0.0175564	0.0045847	0.0126194	0.00751646	0.00250827	0.0148277	0.0179343	0.0216317	0.0295636	0.141784	0	0.000321289	0.000322147	0	0.000987778	0	0	0	0	0
ERR594354	0.000846153	0.00594782	0.00559356	0.0223188	0.00548795	0.0103876	0.00525644	0.00641231	0.0937554	0.0833141	0.151695	0.148286	0.699446	0.00617774	0.00153014	0.00368215	0.00761597	0.00595877	0	0	0	0	0
ERR594355	0.0144364	0.00935563	0.0099947	0.0393805	0.00949829	0.0173462	0.0106975	0.0100305	0.179498	0.150645	0.254674	0.234909	1.10913	0.00310535	0.00282023	0.00437017	0.0025522	0.00761957	0	0	0	0	0.000474034
ERR599370	0.0241131	0.0199033	0.0221542	0.0608732	0.0197501	0.0397092	0.0227108	0.0190919	0.0213205	0.0265791	0.0388422	0.0460514	0.120126	0	0	0	0.00540358	0.00185429	0	0	0	0	0.00167273
ERR594353	0.000390264	0.000182149	0.000213925	0.00159471	0.000191071	0.000242492	0.00041453	0.000211393	0.00590915	0.00403224	0.00834449	0.00620089	0.0296861	0.00031969	0	0.000635155	0	0	0	0	0	0.000317233	0.000585612
ERR594407	0.0040125	0.00202226	0.00279237	0.0426285	0.00276241	0.00445998	0.00471445	0.00221522	0.0394572	0.0347217	0.0530482	0.0566887	0.232698	0.000397635	0	0	0.000784332	0.00121118	0	0	0	0	0.00109259
ERR594364	0.000539967	0.000339515	0.000328846	0.00330821	0.000352177	0.000395766	0.000842374	0.000218107	0.00185165	0.001108	0.00441605	0.000738365	0.0106782	0	0	0	0	0	0	0	0	0	0
ERR594388	0.0200937	0.00120582	0.00194545	0.0102304	0.00188408	0.00285497	0.00403234	0.00102276	0.00459674	0.00442066	0.00880948	0.00654643	0.0391754	0.000675009	0	0	0.000332863	0.000171338	0	0	0	0	0
ERR594379	0.000749871	0.000388931	0.000400069	0.0031293	0.000410783	0.000499611	0.00101493	0.000331515	0	0	0	0	0	0	0	0	0	0	0	0	0	0	0
ERR594377	0.000496651	0.000230698	0.000224166	0.000464676	0.000277772	0.000377797	0.00063795	0.000289745	0	0	0	0	0	0	0	0	0	0	0	0	0	0	0
ERR599364	0.000422996	0.000345211	0.000346188	0.000457955	0.000345324	0.000342011	0.000652851	0.000332927	0	0	0	0	0	0	0	0	0	0	0	0	0	0	0
ERR599373	0.00312714	0.000818441	0.00121897	0.00353756	0.00109915	0.00165456	0.00230132	0.000727244	0	0	0	0	0	0	0	0	0	0	0	0	0	0	0
ERR599352	0.000465703	0.000281846	0.000309065	0.000852187	0.000297426	0.000371879	0.000543285	0.000274644	0	0	0	0	0	0	0	0	0.000259029	0	0	0	0	0	0
ERR599357	0.000390959	0.000307075	0.000356456	0.000725738	0.000351124	0.000330621	0.000621727	0.000336573	0	0	0	0	0.0018173	0	0	0	0	0	0	0	0	0	0
ERR599368	0.00542827	0.00206562	0.00258405	0.00705415	0.00412407	0.00379217	0.00456756	0.00140238	0	0	0	0	0.000331346	0	0	0	0	0	0	0.000364064	0	0	0
ERR599369	0.00111184	0.000740425	0.000863129	0.00192467	0.00120393	0.00119623	0.0018657	0.000581722	0	0	0	0	0.000563367	0	0	0	0	0	0	0.00154749	0	0.000288974	0
ERR599342	0.000512287	0.000376716	0.000573125	0.00266685	0.000463208	0.000803723	0.000848334	0.000372171	0	0	0.000621344	0.000934999	0.000621696	0.000642725	0.000636777	0	0.000633886	0	0	0	0	0	0
ERR599375	0.00117282	0.000904404	0.00159944	0.00788472	0.00182603	0.00227393	0.00216401	0.000629557	0	0.00141403	0.00140894	0.000353363	0.00986817	0.00255049	0.00108295	0.000723896	0	0.00221963	0	0	0	0	0
ERR599359	0.000839132	0.000591577	0.001132	0.0108382	0.00102297	0.00171836	0.00195785	0.000492971	0	0.000286671	0.000856915	0.000286552	0.0031438	0	0	0	0	0	0	0	0	0	0
ERR599380	0.000494966	0.000409458	0.000616772	0.00179971	0.000610963	0.000622949	0.000904487	0.000485099	0	0.00103688	0.00180801	0.00103646	0.00594397	0	0	0	0	0	0.000249437	0	0	0	0
ERR599377	0.0498911	0.0038179	0.00370977	0.0102397	0.00716144	0.00550198	0.00576072	0.00215377	0	0.000655117	0.00163189	0.00163712	0.00587814	0	0	0.000670756	0	0.000685564	0	0	0	0	0.000618436
ERR599341	0.247481	0.0220537	0.0174058	0.0451126	0.0462951	0.0264673	0.0273373	0.0114634	0.00118136	0.000706911	0.00117394	0.00211986	0.00728255	0	0	0	0.000239527	0	0	0.000258118	0	0.000241001	0.00333665
ERR634968	0.000844521	0.000477766	0.0014508	0.00260487	0.000810497	0.00142675	0.0011042	0.000542097	0	0	0	0	0	0	0	0	0	0	0	0	0	0	0.000359367
ERR599348	0.0556013	0.00337304	0.00318636	0.0171575	0.00635248	0.00504324	0.00508602	0.00200108	0.00036448	0	0	0.00109005	0.000724795	0	0	0	0	0	0	0	0	0	0
ERR599337	0.000964405	0.000448999	0.0007463	0.00239579	0.000709661	0.00100233	0.00103912	0.000476719	0.000255253	0	0	0.000508926	0.000507589	0	0	0	0	0	0	0	0	0	0
ERR599338	0.0448751	0.00276936	0.00235804	0.00806007	0.00580506	0.00335971	0.00470624	0.001588	0.00484794	0.00506515	0.0116997	0.00989598	0.036037	0	0	0	0.000468071	0	0	0	0	0	0
ERR599354	0.00114747	0.000325617	0.000645798	0.0019685	0.000607553	0.000676803	0.000631767	0.000335227	0.000426898	0.000851503	0.000212109	0.00106394	0.00403235	0	0.000434755	0	0	0	0	0	0	0	0
ERR599367	0.0220057	0.00134519	0.00114434	0.0047461	0.002173	0.00179658	0.00237588	0.000911321	0.00151088	0.00188352	0.00300278	0.00677788	0.0172758	0	0	0	0.000765847	0	0	0	0	0	0
ERR599353	0.000361819	0.000331328	0.000343952	0.000731735	0.000318852	0.000292087	0.000659786	0.000362721	0	0	0	0.000352389	0	0	0	0	0	0	0	0	0	0	0
ERR599346	0.00574673	0.00327153	0.00496025	0.0233834	0.00669167	0.00810448	0.00961983	0.00201091	0	0	0	0	0	0	0	0	0	0	0	0	0	0	0
ERR599349	0.000424459	0.000359934	0.000418431	0.00449622	0.00039522	0.000487634	0.000732851	0.000316487	0	0	0	0	0	0	0	0	0	0	0	0	0	0	0

## Sheet: host_abundance&phage_abundance
Data Set S2. Tara Ocean metagenomic datasets analyzed in this study and the calculated RPKM data of citromicrobial hosts and their prophages.
Prophage	host_abundance	phage_abundance	Log10(host_abundance)	Log10(phage_abundance)	Log10(VHR)
φA1	0.00588181	0.000545381	-2.23049	-3.2633	-1.03281
φA1	0.000574506	0.000597783	-3.24071	-3.22346	0.0172494
φA1	0.0745269	0.000601564	-1.12769	-3.22072	-2.09303
φA1	0.00161962	0.00165399	-2.79059	-2.78147	0.00911824
φA1	0.00226669	0.00101744	-2.64461	-2.99249	-0.347884
φA1	0.000285004	0.00132381	-3.54515	-2.87817	0.666975
φA1	0.00100342	0.00395515	-2.99852	-2.40284	0.59568
φA1	0.000285519	0.000857616	-3.54437	-3.06671	0.477659
φA1	0.000566742	0.0110517	-3.24661	-1.95657	1.29004
φA1	0.00170955	0.000329287	-2.76712	-3.48242	-0.715306
φA1	0.00116056	0.00506763	-2.93533	-2.2952	0.640138
φA1	0.000573924	0.00077737	-3.24115	-3.10937	0.131773
φA1	0.000749951	0.000391686	-3.12497	-3.40706	-0.282095
φA1	0.00362907	0.000939435	-2.4402	-3.02713	-0.586929
φA1	0.00053298	0.000464854	-3.27329	-3.33268	-0.0593949
φA1	0.00144859	0.000532764	-2.83906	-3.27347	-0.43441
φA1	0.000931572	0.000493267	-3.03078	-3.30692	-0.276135
φA1	0.000563949	0.000979629	-3.24876	-3.00894	0.239822
φA1	0.000533898	0.00146842	-3.27254	-2.83315	0.439393
φA1	0.000537978	0.00129097	-3.26924	-2.88908	0.380152
φA1	7.54002e-05	0.00282459	-4.12263	-2.54905	1.57358
φA1	0.000399413	0.00117967	-3.39858	-2.92824	0.470338
φA1	0.000401626	0.00275894	-3.39618	-2.55926	0.83692
φA1	0.000887561	0.00133062	-3.0518	-2.87595	0.175854
φA1	0.00109312	0.144853	-2.96133	-0.839073	2.12226
φA1	0.00148958	0.0095787	-2.82694	-2.01869	0.808244
φA1	0.00257607	0.0148277	-2.58904	-1.82893	0.760117
φA1	0.00594782	0.0937554	-2.22564	-1.028	1.19764
φA1	0.00935563	0.179498	-2.02893	-0.745939	1.28299
φA1	0.0199033	0.0213205	-1.70108	-1.6712	0.0298735
φA1	0.000182149	0.00590915	-3.73957	-2.22848	1.5111
φA1	0.00202226	0.0394572	-2.69416	-1.40387	1.29029
φA1	0.000339515	0.00185165	-3.46914	-2.73244	0.736699
φA1	0.00120582	0.00459674	-2.91872	-2.33755	0.581166
φA1	0.0220537	0.00118136	-1.65652	-2.92762	-1.2711
φA1	0.00337304	0.00036448	-2.47198	-3.43833	-0.966347
φA1	0.000448999	0.000255253	-3.34775	-3.59303	-0.245274
φA1	0.00276936	0.00484794	-2.55762	-2.31444	0.243178
φA1	0.000325617	0.000426898	-3.48729	-3.36968	0.117618
φA1	0.00134519	0.00151088	-2.87122	-2.82077	0.0504448
φA2	0.00922523	0.000543917	-2.03502	-3.26447	-1.22944
φA2	0.114342	0.000599949	-0.941795	-3.22189	-2.28009
φA2	0.0034655	0.00145162	-2.46023	-2.83815	-0.377912
φA2	0.00294246	0.00274924	-2.53129	-2.56079	-0.0294979
φA2	0.00280335	0.00135294	-2.55232	-2.86872	-0.316398
φA2	0.000124667	0.00053366	-3.90425	-3.27274	0.631513
φA2	0.00105738	0.000876561	-2.97577	-3.05722	-0.0814468
φA2	0.000260285	0.000281751	-3.58455	-3.55013	0.0344165
φA2	0.0008489	0.0116518	-3.07114	-1.93361	1.13754
φA2	0.00348814	0.000985209	-2.45741	-3.00647	-0.549066
φA2	0.00137786	0.0161729	-2.8608	-1.79121	1.06958
φA2	0.000563087	0.00348877	-3.24942	-2.45733	0.792097
φA2	0.00127768	0.000390634	-2.89358	-3.40823	-0.514654
φA2	0.000257994	0.000463606	-3.58839	-3.33385	0.254539
φA2	0.000292598	0.000491942	-3.53373	-3.30809	0.225643
φA2	0.000540329	0.00130266	-3.26734	-2.88517	0.382174
φA2	0.000499971	0.00036612	-3.30105	-3.43638	-0.135322
φA2	0.000133162	0.00206808	-3.87562	-2.68443	1.19119
φA2	0.000714249	0.000321876	-3.14615	-3.49231	-0.346161
φA2	0.000330971	0.000784333	-3.48021	-3.1055	0.374711
φA2	0.00035944	0.00206365	-3.44437	-2.68536	0.759009
φA2	0.00100237	0.00132704	-2.99897	-2.87712	0.121857
φA2	0.000656049	0.137507	-3.18306	-0.861677	2.32139
φA2	0.00118073	0.00818827	-2.92785	-2.08681	0.841041
φA2	0.00250827	0.0179343	-2.60062	-1.74632	0.854308
φA2	0.00641231	0.0833141	-2.19299	-1.07928	1.1137
φA2	0.0100305	0.150645	-1.99868	-0.822046	1.17663
φA2	0.0190919	0.0265791	-1.71915	-1.57546	0.14369
φA2	0.000211393	0.00403224	-3.67491	-2.39445	1.28046
φA2	0.00221522	0.0347217	-2.65458	-1.4594	1.19518
φA2	0.000218107	0.001108	-3.66133	-2.95546	0.705872
φA2	0.00102276	0.00442066	-2.99023	-2.35451	0.635713
φA2	0.000629557	0.00141403	-3.20096	-2.84954	0.351425
φA2	0.000492971	0.000286671	-3.30718	-3.54262	-0.235438
φA2	0.000485099	0.00103688	-3.31417	-2.98427	0.3299
φA2	0.00215377	0.000655117	-2.6668	-3.18368	-0.51688
φA2	0.0114634	0.000706911	-1.94069	-3.15064	-1.20995
φA2	0.001588	0.00506515	-2.79915	-2.29541	0.503743
φA2	0.000335227	0.000851503	-3.47466	-3.06981	0.404847
φA2	0.000911321	0.00188352	-3.04033	-2.72503	0.315299
φA3	0.0751525	0.00149447	-1.12406	-2.82551	-1.70146
φA3	0.00175615	0.0016436	-2.75544	-2.7842	-0.0287637
φA3	0.00210315	0.000337017	-2.67713	-3.47235	-0.795219
φA3	0.000444837	0.00065775	-3.3518	-3.18194	0.16986
φA3	0.0011711	0.000436702	-2.93141	-3.35981	-0.428409
φA3	0.000381024	0.000280736	-3.41905	-3.5517	-0.132653
φA3	0.000800268	0.00248916	-3.09676	-2.60395	0.492818
φA3	0.000526309	0.0141201	-3.27876	-1.85016	1.4286
φA3	0.00186452	0.00130888	-2.72943	-2.8831	-0.153666
φA3	0.00275797	0.00772158	-2.55941	-2.11229	0.447117
φA3	0.000875033	0.00270371	-3.05798	-2.56804	0.489936
φA3	0.000370556	0.000461936	-3.43115	-3.33542	0.0957273
φA3	0.000656044	0.00049017	-3.18307	-3.30965	-0.126586
φA3	0.000562674	0.0045429	-3.24974	-2.34267	0.907077
φA3	0.00052082	0.00182401	-3.28331	-2.73897	0.544338
φA3	0.000195158	0.00206063	-3.70961	-2.686	1.02361
φA3	0.000567241	0.000641433	-3.24623	-3.19285	0.0533836
φA3	0.000100873	0.00210514	-3.99622	-2.67672	1.31951
φA3	0.000309159	0.00234452	-3.50982	-2.62995	0.879873
φA3	0.000410833	0.00616865	-3.38633	-2.20981	1.17652
φA3	0.0011958	0.00165283	-2.92234	-2.78177	0.140568
φA3	0.00132861	0.261789	-2.8766	-0.582048	2.29455
φA3	0.00239395	0.0146858	-2.62089	-1.8331	0.787783
φA3	0.0045847	0.0216317	-2.33869	-1.66491	0.673779
φA3	0.00548795	0.151695	-2.26059	-0.81903	1.44156
φA3	0.00949829	0.254674	-2.02235	-0.594016	1.42834
φA3	0.0197501	0.0388422	-1.70443	-1.4107	0.293735
φA3	0.000191071	0.00834449	-3.7188	-2.0786	1.6402
φA3	0.00276241	0.0530482	-2.55871	-1.27533	1.28338
φA3	0.000352177	0.00441605	-3.45324	-2.35497	1.09827
φA3	0.00188408	0.00880948	-2.7249	-2.05505	0.66985
φA3	0.000463208	0.000621344	-3.33422	-3.20667	0.127557
φA3	0.00182603	0.00140894	-2.73849	-2.85111	-0.112614
φA3	0.00102297	0.000856915	-2.99014	-3.06706	-0.0769249
φA3	0.000610963	0.00180801	-3.21399	-2.7428	0.471186
φA3	0.00716144	0.00163189	-2.145	-2.78731	-0.642309
φA3	0.0462951	0.00117394	-1.33447	-2.93035	-1.59589
φA3	0.00580506	0.0116997	-2.23619	-1.93183	0.304366
φA3	0.000607553	0.000212109	-3.21642	-3.67344	-0.457025
φA3	0.002173	0.00300278	-2.66294	-2.52248	0.140464
φA4	0.000187709	0.000525038	-3.72652	-3.27981	0.446707
φA4	0.005561	0.00108738	-2.25485	-2.96362	-0.70877
φA4	0.000689474	0.000297966	-3.16148	-3.52583	-0.364351
φA4	0.0751525	0.00239881	-1.12406	-2.62001	-1.49595
φA4	0.00214577	0.000967347	-2.66842	-3.01442	-0.346002
φA4	0.00175615	0.00219849	-2.75544	-2.65788	0.0975627
φA4	0.00416463	0.000952769	-2.38042	-3.02101	-0.640589
φA4	0.00210315	0.00101429	-2.67713	-2.99384	-0.31671
φA4	0.000444837	0.00197956	-3.3518	-2.70343	0.648369
φA4	0.0011711	0.000876199	-2.93141	-3.0574	-0.125991
φA4	0.000526309	0.0192019	-3.27876	-1.71666	1.5621
φA4	0.00186452	0.00229787	-2.72943	-2.63867	0.0907594
φA4	0.00275797	0.00673591	-2.55941	-2.1716	0.387807
φA4	0.000875033	0.00116244	-3.05798	-2.93463	0.123347
φA4	0.00073895	0.000780945	-3.13139	-3.10738	0.0240057
φA4	0.000562674	0.00358085	-3.24974	-2.44601	0.803729
φA4	0.00052082	0.000731937	-3.28331	-3.13553	0.147786
φA4	0.000195158	0.00137815	-3.70961	-2.8607	0.848911
φA4	0.000567241	0.000965229	-3.24623	-3.01537	0.230863
φA4	0.000100873	0.00070396	-3.99622	-3.15245	0.843772
φA4	0.000309159	0.00235203	-3.50982	-2.62856	0.881261
φA4	0.000410833	0.00446939	-3.38633	-2.34975	1.03658
φA4	0.0011958	0.00431111	-2.92234	-2.36541	0.55693
φA4	0.00132861	0.254037	-2.8766	-0.595104	2.2815
φA4	0.00239395	0.0100947	-2.62089	-1.99591	0.624979
φA4	0.0045847	0.0295636	-2.33869	-1.52924	0.809446
φA4	0.00548795	0.148286	-2.26059	-0.8289	1.43169
φA4	0.00949829	0.234909	-2.02235	-0.6291	1.39325
φA4	0.0197501	0.0460514	-1.70443	-1.33676	0.367674
φA4	0.000191071	0.00620089	-3.7188	-2.20755	1.51126
φA4	0.00276241	0.0566887	-2.55871	-1.2465	1.31221
φA4	0.000352177	0.000738365	-3.45324	-3.13173	0.32151
φA4	0.00188408	0.00654643	-2.7249	-2.184	0.540904
φA4	0.000463208	0.000934999	-3.33422	-3.02919	0.305036
φA4	0.00182603	0.000353363	-2.73849	-3.45178	-0.713287
φA4	0.00102297	0.000286552	-2.99014	-3.5428	-0.552658
φA4	0.000610963	0.00103646	-3.21399	-2.98445	0.229536
φA4	0.00716144	0.00163712	-2.145	-2.78592	-0.640921
φA4	0.0462951	0.00211986	-1.33447	-2.67369	-1.33923
φA4	0.00635248	0.00109005	-2.19706	-2.96255	-0.765495
φA4	0.000709661	0.000508926	-3.14895	-3.29335	-0.144396
φA4	0.00580506	0.00989598	-2.23619	-2.00454	0.231652
φA4	0.000607553	0.00106394	-3.21642	-2.97308	0.243333
φA4	0.002173	0.00677788	-2.66294	-2.16891	0.494034
φA4	0.000318852	0.000352389	-3.49641	-3.45298	0.0434329
φA5	0.00676608	0.00271132	-2.16966	-2.56682	-0.397156
φA5	0.0995966	0.00179438	-1.00176	-2.74609	-1.74433
φA5	0.00225853	0.00164454	-2.64617	-2.78396	-0.137783
φA5	0.0023446	0.00101162	-2.62993	-2.99498	-0.36505
φA5	0.000272738	0.00263249	-3.56425	-2.57963	0.984621
φA5	0.0023448	0.0161671	-2.62989	-1.79137	0.838526
φA5	0.00107258	0.000830192	-2.96957	-3.08082	-0.111251
φA5	0.000940681	0.0828849	-3.02656	-1.08152	1.94503
φA5	0.00233193	0.00163703	-2.63229	-2.78594	-0.153658
φA5	0.001601	0.0272088	-2.79561	-1.56529	1.23032
φA5	0.000614022	0.00309171	-3.21182	-2.5098	0.702014
φA5	0.003713	0.00186813	-2.43027	-2.72859	-0.298318
φA5	0.000367008	0.00369758	-3.43532	-2.43208	1.00324
φA5	0.000315568	0.000590457	-3.50091	-3.22881	0.272095
φA5	0.000389656	0.00158916	-3.40932	-2.79883	0.610486
φA5	0.000368007	0.00392358	-3.43414	-2.40632	1.02783
φA5	0.000601365	0.0162338	-3.22086	-1.78958	1.43128
φA5	0.000525965	0.00547511	-3.27904	-2.26161	1.01744
φA5	0.000156472	0.00996535	-3.80556	-2.00151	1.80406
φA5	0.000530094	0.00320898	-3.27565	-2.49363	0.782014
φA5	0.000166512	0.00561689	-3.77855	-2.2505	1.52805
φA5	0.000481979	0.0117293	-3.31697	-1.93073	1.38624
φA5	0.000720496	0.016459	-3.14237	-1.7836	1.35877
φA5	0.00179523	0.0145531	-2.74588	-1.83704	0.908837
φA5	0.00154632	1.04693	-2.8107	0.0199196	2.83062
φA5	0.00248417	0.060137	-2.60482	-1.22086	1.38396
φA5	0.00936409	0.141784	-2.02853	-0.848374	1.18016
φA5	0.00559356	0.699446	-2.25231	-0.155246	2.09707
φA5	0.0099947	1.10913	-2.00023	0.0449837	2.04521
φA5	0.0221542	0.120126	-1.65454	-0.920364	0.73418
φA5	0.000213925	0.0296861	-3.66974	-1.52745	2.14229
φA5	0.00279237	0.232698	-2.55403	-0.633207	1.92082
φA5	0.000328846	0.0106782	-3.48301	-1.9715	1.5115
φA5	0.00194545	0.0391754	-2.71098	-1.40699	1.30399
φA5	0.000356456	0.0018173	-3.44799	-2.74057	0.70742
φA5	0.00258405	0.000331346	-2.5877	-3.47972	-0.892019
φA5	0.000863129	0.000563367	-3.06392	-3.24921	-0.185284
φA5	0.000573125	0.000621696	-3.24175	-3.20642	0.0353291
φA5	0.00159944	0.00986817	-2.79603	-2.00576	0.790269
φA5	0.001132	0.0031438	-2.94615	-2.50255	0.443608
φA5	0.000616772	0.00594397	-3.20988	-2.22592	0.983952
φA5	0.00370977	0.00587814	-2.43065	-2.23076	0.199893
φA5	0.0174058	0.00728255	-1.7593	-2.13772	-0.378411
φA5	0.00318636	0.000724795	-2.49671	-3.13978	-0.643079
φA5	0.0007463	0.000507589	-3.12709	-3.29449	-0.167401
φA5	0.00235804	0.036037	-2.62745	-1.44325	1.1842
φA5	0.000645798	0.00403235	-3.1899	-2.39444	0.795462
φA5	0.00114434	0.0172758	-2.94145	-1.76256	1.17888
φB1	0.000274505	0.00162412	-3.56145	-2.78938	0.772067
φB1	0.0468869	0.00280303	-1.32895	-2.55237	-1.22342
φB1	0.000176406	0.000959413	-3.75349	-3.01799	0.735492
φB1	0.0796498	0.00176023	-1.09882	-2.75443	-1.65561
φB1	0.00306515	0.00127672	-2.51355	-2.8939	-0.380356
φB1	0.00259699	0.033796	-2.58553	-1.47114	1.11439
φB1	0.623682	0.0015459	-0.205037	-2.81082	-2.60578
φB1	0.00956947	0.0365881	-2.01911	-1.43666	0.582452
φB1	0.022382	0.0610933	-1.6501	-1.21401	0.436095
φB1	0.0194672	0.0674398	-1.7107	-1.17108	0.539612
φB1	0.0448179	0.0174378	-1.34855	-1.75851	-0.40996
φB1	0.0182448	0.0268433	-1.73886	-1.57116	0.167697
φB1	0.00673161	0.000906192	-2.17188	-3.04278	-0.870898
φB1	0.00806408	0.000617857	-2.09345	-3.20911	-1.11567
φB1	0.000578231	0.00186982	-3.2379	-2.7282	0.509699
φB1	0.00129974	0.00101407	-2.88614	-2.99393	-0.107786
φB1	0.000168812	0.00923666	-3.7726	-2.03448	1.73811
φB1	0.00207068	0.00298577	-2.68389	-2.52494	0.158943
φB1	0.00238486	0.00295262	-2.62254	-2.52979	0.0927448
φB1	0.0223188	0.00617774	-1.65133	-2.20917	-0.55784
φB1	0.0393805	0.00310535	-1.40472	-2.50789	-1.10317
φB1	0.00159471	0.00031969	-2.79732	-3.49527	-0.697952
φB1	0.0426285	0.000397635	-1.3703	-3.40052	-2.03022
φB1	0.0102304	0.000675009	-1.99011	-3.17069	-1.18058
φB1	0.00266685	0.000642725	-2.574	-3.19197	-0.617974
φB1	0.00788472	0.00255049	-2.10321	-2.59338	-0.490162
φB2	0.000745109	0.000632452	-3.12778	-3.19897	-0.0711921
φB2	0.000552891	0.0197855	-3.25736	-1.70365	1.55371
φB2	0.00160747	0.0139677	-2.79386	-1.85488	0.938981
φB2	0.0034655	0.0195172	-2.46023	-1.70958	0.750651
φB2	0.00294246	0.0218976	-2.53129	-1.6596	0.871685
φB2	0.00744205	0.00583991	-2.12831	-2.23359	-0.105286
φB2	0.00280335	0.00518081	-2.55232	-2.2856	0.266721
φB2	0.000239242	0.0004367	-3.62116	-3.35982	0.261345
φB2	0.0008489	0.000643148	-3.07114	-3.19169	-0.120546
φB2	0.000292598	0.000502345	-3.53373	-3.299	0.234731
φB2	0.000133162	0.00281575	-3.87562	-2.55041	1.32521
φB2	0.000714249	0.00164341	-3.14615	-2.78425	0.361897
φB2	0.000656049	0.0050148	-3.18306	-2.29975	0.883317
φB2	0.00250827	0.000321289	-2.60062	-3.4931	-0.892479
φB2	0.00641231	0.00153014	-2.19299	-2.81527	-0.622283
φB2	0.0100305	0.00282023	-1.99868	-2.54972	-0.551039
φB2	0.000372171	0.000636777	-3.42926	-3.19601	0.233245
φB2	0.000629557	0.00108295	-3.20096	-2.96539	0.235574
φB2	0.000335227	0.000434755	-3.47466	-3.36176	0.112905
φB3	0.000167941	0.000635382	-3.77484	-3.19697	0.577877
φB3	0.0113671	0.0017486	-1.94435	-2.75731	-0.81296
φB3	0.00079336	0.000634141	-3.10053	-3.19781	-0.0972849
φB3	0.000689474	0.0164811	-3.16148	-1.78301	1.37847
φB3	0.00114892	0.014005	-2.93971	-1.85372	1.08599
φB3	0.00214577	0.0257621	-2.66842	-1.58902	1.0794
φB3	0.00175615	0.0405342	-2.75544	-1.39218	1.36326
φB3	0.00416463	0.0102471	-2.38042	-1.9894	0.391026
φB3	0.00210315	0.00831144	-2.67713	-2.08032	0.596805
φB3	0.00237664	0.000306887	-2.62404	-3.51302	-0.888986
φB3	0.000195158	0.00705816	-3.70961	-2.15131	1.55831
φB3	0.000567241	0.00065912	-3.24623	-3.18104	0.0651968
φB3	0.000100873	0.00144213	-3.99622	-2.841	1.15523
φB3	0.00132861	0.00167606	-2.8766	-2.77571	0.100892
φB3	0.0045847	0.000322147	-2.33869	-3.49195	-1.15326
φB3	0.00548795	0.00368215	-2.26059	-2.4339	-0.173309
φB3	0.00949829	0.00437017	-2.02235	-2.3595	-0.337147
φB3	0.000191071	0.000635155	-3.7188	-3.19712	0.521684
φB3	0.00182603	0.000723896	-2.73849	-3.14032	-0.401831
φB3	0.00716144	0.000670756	-2.145	-3.17344	-1.02844
φB4	0.00869736	0.00110579	-2.06061	-2.95633	-0.895713
φB4	0.0274043	0.00115735	-1.56218	-2.93654	-1.37435
φB4	0.00168157	0.00757526	-2.77429	-2.1206	0.653683
φB4	0.000363851	0.000273698	-3.43908	-3.56273	-0.123653
φB4	0.164023	0.00243942	-0.785095	-2.61271	-1.82762
φB4	0.00228387	0.00893846	-2.64133	-2.04874	0.592592
φB4	0.00434652	0.0181989	-2.36186	-1.73996	0.621903
φB4	0.00392421	0.0173267	-2.40625	-1.76128	0.644964
φB4	0.00846559	0.00339115	-2.07234	-2.46965	-0.39731
φB4	0.00261128	0.00412583	-2.58315	-2.38449	0.198657
φB4	0.00404196	0.000445517	-2.39341	-3.35114	-0.957728
φB4	0.000311518	0.000368821	-3.50652	-3.43318	0.0733326
φB4	0.002091	0.00066765	-2.67965	-3.17545	-0.495805
φB4	0.000376672	0.000471259	-3.42404	-3.32674	0.0972962
φB4	0.000118132	0.00455481	-3.92763	-2.34153	1.5861
φB4	0.000771024	0.00032719	-3.11293	-3.4852	-0.372268
φB4	0.000847604	0.00069924	-3.07181	-3.15537	-0.0835666
φB4	0.001373	0.00416002	-2.86233	-2.3809	0.481425
φB4	0.0103876	0.00761597	-1.98349	-2.11827	-0.134788
φB4	0.0173462	0.0025522	-1.7608	-2.59309	-0.832288
φB4	0.0397092	0.00540358	-1.40111	-2.26732	-0.86621
φB4	0.00445998	0.000784332	-2.35067	-3.1055	-0.754833
φB4	0.00285497	0.000332863	-2.5444	-3.47773	-0.933337
φB4	0.000371879	0.000259029	-3.4296	-3.58665	-0.157053
φB4	0.000803723	0.000633886	-3.09489	-3.19799	-0.103095
φB4	0.0264673	0.000239527	-1.57729	-3.62065	-2.04335
φB4	0.00335971	0.000468071	-2.4737	-3.32969	-0.855991
φB4	0.00179658	0.000765847	-2.74555	-3.11586	-0.370305
φB5	0.000689474	0.00530303	-3.16148	-2.27548	0.886006
φB5	0.0751525	0.00156958	-1.12406	-2.80422	-1.68016
φB5	0.00114892	0.0074979	-2.93971	-2.12506	0.814648
φB5	0.00214577	0.01114	-2.66842	-1.95312	0.7153
φB5	0.00175615	0.00920646	-2.75544	-2.03591	0.719532
φB5	0.00416463	0.00324175	-2.38042	-2.48922	-0.108796
φB5	0.00210315	0.00601724	-2.67713	-2.2206	0.456526
φB5	0.000416855	0.000759388	-3.38002	-3.11954	0.260479
φB5	0.000195158	0.0014428	-3.70961	-2.84079	0.86882
φB5	0.000567241	0.000673671	-3.24623	-3.17155	0.0746802
φB5	0.00132861	0.00342613	-2.8766	-2.4652	0.411405
φB5	0.0045847	0.000987778	-2.33869	-3.00534	-0.666652
φB5	0.00548795	0.00595877	-2.26059	-2.22484	0.0357465
φB5	0.00949829	0.00761957	-2.02235	-2.11807	-0.0957149
φB5	0.0197501	0.00185429	-1.70443	-2.73182	-1.02739
φB5	0.00276241	0.00121118	-2.55871	-2.91679	-0.358079
φB5	0.00188408	0.000171338	-2.7249	-3.76615	-1.04125
φB5	0.00182603	0.00221963	-2.73849	-2.65372	0.0847735
φB5	0.00716144	0.000685564	-2.145	-3.16395	-1.01895
φC	0.00490107	0.000523388	-2.30971	-3.28118	-0.971467
φC	0.120827	0.000865959	-0.917835	-3.0625	-2.14467
φC	0.00154297	0.000316009	-2.81164	-3.5003	-0.688658
φC	0.000833935	0.000373011	-3.07887	-3.42828	-0.349411
φC	0.000494966	0.000249437	-3.30542	-3.60304	-0.297614
φD1	0.00210271	0.000356748	-2.67722	-3.44764	-0.770417
φD1	0.00352454	0.00185513	-2.4529	-2.73163	-0.278728
φD1	0.00371292	0.00843229	-2.43028	-2.07405	0.35623
φD1	0.00653978	0.00518706	-2.18444	-2.28508	-0.100642
φD1	0.00345712	0.00192038	-2.46129	-2.71661	-0.255327
φD1	0.000659066	0.000925894	-3.18107	-3.03344	0.147632
φD1	0.00684774	0.0010263	-2.16445	-2.98873	-0.824274
φD1	0.00096753	0.000538875	-3.01434	-3.26851	-0.254176
φD1	0.000328655	0.000377563	-3.48326	-3.42301	0.0602493
φD1	0.00456756	0.000364064	-2.34032	-3.43882	-1.09851
φD1	0.0018657	0.00154749	-2.72916	-2.81037	-0.0812157
φD1	0.0273373	0.000258118	-1.56324	-3.58818	-2.02494
φD2	0.00210271	0.000353241	-2.67722	-3.45193	-0.774708
φD2	0.00352454	0.00104965	-2.4529	-2.97895	-0.526056
φD2	0.00371292	0.00656024	-2.43028	-2.18308	0.247205
φD2	0.00653978	0.00183431	-2.18444	-2.73653	-0.55209
φD2	0.00345712	0.00095075	-2.46129	-3.02193	-0.560648
φD2	0.000666744	0.000393539	-3.17604	-3.40501	-0.228971
φD2	0.00157241	0.000288152	-2.80343	-3.54038	-0.736944
φD3	0.000234841	0.00107442	-3.62923	-2.96882	0.660402
φD3	0.00588181	0.0011126	-2.23049	-2.95366	-0.723173
φD3	0.00967362	0.00116447	-2.01441	-2.93387	-0.919461
φD3	0.0745269	0.0159538	-1.12769	-1.79714	-0.66945
φD3	0.0011513	0.00133236	-2.93881	-2.87538	0.0634339
φD3	0.00204683	0.00247444	-2.68892	-2.60652	0.082395
φD3	0.00161962	0.00956022	-2.79059	-2.01953	0.771054
φD3	0.00417437	0.00146229	-2.37941	-2.83497	-0.455556
φD3	0.00226669	0.00415122	-2.64461	-2.38182	0.262784
φD3	0.000296406	0.00109685	-3.52811	-2.95985	0.568261
φD3	0.00116056	0.00137842	-2.93533	-2.86062	0.074715
φD3	0.000573924	0.000396465	-3.24115	-3.40179	-0.160649
φD3	0.00362907	0.000958241	-2.4402	-3.01853	-0.578321
φD3	0.000157453	0.00282021	-3.80285	-2.54972	1.25313
φD3	0.000537978	0.00197522	-3.26924	-2.70438	0.564851
φD3	0.000182149	0.000317233	-3.73957	-3.49862	0.240953
φD3	0.000740425	0.000288974	-3.13052	-3.53914	-0.408623
φD3	0.0220537	0.000241001	-1.65652	-3.61798	-1.96146
φE	0.0264435	0.000806103	-1.57768	-3.09361	-1.51593
φE	0.00384577	0.000508354	-2.41502	-3.29383	-0.878817
φE	0.00213109	0.000614885	-2.6714	-3.21121	-0.539807
φE	0.00753295	0.00137034	-2.12303	-2.86317	-0.740136
φE	0.0119624	0.000519063	-1.92218	-3.28478	-1.3626
φE	0.0386839	0.00179959	-1.41247	-2.74483	-1.33236
φE	0.140696	0.0102175	-0.85172	-1.99065	-1.13894
φE	0.0147691	0.231331	-1.83065	-0.635765	1.19488
φE	0.0132333	0.000553324	-1.87833	-3.25702	-1.37869
φE	0.00686547	0.0478591	-2.16333	-1.32004	0.843295
φE	0.0123922	0.00249267	-1.90685	-2.60334	-0.696484
φE	0.00872061	0.0103435	-2.05945	-1.98533	0.0741218
φE	0.00918234	0.000403712	-2.03705	-3.39393	-1.35688
φE	0.0098068	0.00198064	-2.00847	-2.70319	-0.694721
φE	0.0526744	0.0126731	-1.2784	-1.89712	-0.618717
φE	0.0541437	0.00585147	-1.26645	-2.23274	-0.966283
φE	0.0781986	0.00242536	-1.1068	-2.61522	-1.50842
φE	0.00283145	0.000954209	-2.54799	-3.02036	-0.472366
φE	0.00469075	0.00309559	-2.32876	-2.50926	-0.180499
φE	0.0927443	0.100221	-1.03271	-0.999039	0.0336731
φE	1.05304	0.00101759	0.0224435	-2.99243	-3.01487
φE	0.0760232	0.00251593	-1.11905	-2.5993	-1.48025
φE	0.0433639	0.00613315	-1.36287	-2.21232	-0.849445
φE	0.346429	0.0245776	-0.460386	-1.60946	-1.14907
φE	0.154849	0.0134675	-0.810091	-1.87071	-1.06062
φE	0.0144364	0.000474034	-1.84054	-3.32419	-1.48365
φE	0.0241131	0.00167273	-1.61775	-2.77657	-1.15883
φE	0.000390264	0.000585612	-3.40864	-3.23239	0.176251
φE	0.0040125	0.00109259	-2.39659	-2.96154	-0.564958
φE	0.0498911	0.000618436	-1.30198	-3.2087	-1.90673
φE	0.247481	0.00333665	-0.606458	-2.47669	-1.87023
φE	0.000844521	0.000359367	-3.07339	-3.44446	-0.371072
